# Supplementary material for: ADAMTS16 drives epithelial-mesenchymal transition and metastasis through a feedback loop upon TGF-β1 activation in lung adenocarcinoma
Source: Cell Death Dis. 2024 Nov 17;15(11):837. doi: 10.1038/s41419-024-07226-z (PMC11570625; doi:10.1038/s41419-024-07226-z)
Supplement: Supplementary file 2 — Supplementary tables 2 [file 41419_2024_7226_MOESM2_ESM.xlsx]

## Sheet: MR results
exposure	method	nsnp	b	se	pval
A1BG	Inverse variance weighted	3	-0.0348841	0.019043	0.0669719
A1CF	Wald ratio	1	-0.0199886	0.0162509	0.218697
A2M	Inverse variance weighted	4	0.0176725	0.0343843	0.607274
A2ML1	Wald ratio	1	0.0266394	0.020715	0.198443
A4GALT	Wald ratio	1	0.00150583	0.0195563	0.938624
A4GNT	Wald ratio	1	-0.0095858	0.0372988	0.797179
AAGAB	Inverse variance weighted	2	0.020173	0.0127058	0.112356
AARS1	Wald ratio	1	0.0166749	0.0319443	0.60167
AARSD1	Inverse variance weighted	3	-0.0232307	0.0712815	0.7445
AASDHPPT	Inverse variance weighted	2	0.0101855	0.107283	0.924362
ABHD10	Wald ratio	1	-0.166266	0.0606146	0.00608807
ABHD12	Wald ratio	1	0.156185	0.0700069	0.0256811
ABHD14A	Wald ratio	1	0.00583694	0.0107892	0.588508
ABHD14B	Inverse variance weighted	3	0.0476944	0.0691599	0.49043
ABL2	Wald ratio	1	0.0248857	0.0195029	0.201956
ABLIM3	Inverse variance weighted	2	-0.032191	0.0341716	0.346172
ABO	Wald ratio	1	-4.79585e-05	0.00435986	0.991223
ACAA1	Inverse variance weighted	2	-0.0513784	0.115336	0.655982
ACADL	Wald ratio	1	0.0596987	0.0381705	0.117818
ACADSB	Wald ratio	1	-0.0243314	0.0149639	0.10395
ACADVL	Wald ratio	1	-0.0847954	0.11172	0.447853
ACAN	Inverse variance weighted	12	-0.0155307	0.0265192	0.558118
ACAP2	Wald ratio	1	0.0129247	0.0238903	0.588508
ACAT1	Wald ratio	1	0.00708992	0.0161502	0.660662
ACAT2	Inverse variance weighted	2	-0.0106031	0.0266361	0.690577
ACBD6	Wald ratio	1	0.00875433	0.0167707	0.60167
ACBD7	Wald ratio	1	0.0105594	0.0292504	0.718099
ACE	Inverse variance weighted	2	-4.5992e-06	0.0145087	0.999747
ACE2	Inverse variance weighted	8	-0.0112607	0.0312142	0.718281
ACHE	Wald ratio	1	-0.0193523	0.0517441	0.708404
ACLY	Wald ratio	1	0.142444	0.0779662	0.0676998
ACOT13	Wald ratio	1	0.0321438	0.0496812	0.517632
ACOT8	Inverse variance weighted	3	0.0112672	0.0346751	0.745229
ACOX1	Wald ratio	1	0.137238	0.0818845	0.0937382
ACP1	Wald ratio	1	0.00156399	0.00462719	0.735363
ACP2	Inverse variance weighted	2	-0.0115269	0.0144909	0.426345
ACP5	Inverse variance weighted	6	-0.0179937	0.019565	0.357736
ACP6	Wald ratio	1	-0.00311598	0.00938548	0.739889
ACPL2	Inverse variance weighted	2	0.0361891	0.0311007	0.244582
ACPP	Wald ratio	1	-0.0832989	0.037337	0.0256811
ACRV1	Wald ratio	1	-0.0832989	0.037337	0.0256811
ACTN1	Wald ratio	1	0.119765	0.0616708	0.0521371
ACTN2	Inverse variance weighted	3	-0.0590441	0.103111	0.566896
ACVR2A	Wald ratio	1	0.0360304	0.0169714	0.0337539
ACVR2B	Wald ratio	1	0.113589	0.0509141	0.0256811
ACVRL1	Inverse variance weighted	3	-0.00116372	0.0213839	0.9566
ACYP2	Wald ratio	1	0.00732559	0.0149502	0.624134
ADA	Inverse variance weighted	3	-0.00647005	0.0237058	0.784906
ADA2	Wald ratio	1	0.00706121	0.00656246	0.281927
ADAM10	Wald ratio	1	0.0516957	0.0243503	0.0337539
ADAM11	Wald ratio	1	-0.0421441	0.0270501	0.119233
ADAM12	Wald ratio	1	0.135317	0.070076	0.0534831
ADAM15	Inverse variance weighted	4	-0.0227071	0.0215229	0.291415
ADAM17	Inverse variance weighted	2	0.106951	0.0377076	0.00456352
ADAM22	Inverse variance weighted	4	0.127196	0.0472309	0.00707957
ADAM23	Inverse variance weighted	4	0.00151253	0.0187733	0.935785
ADAM29	Inverse variance weighted	2	0.142527	0.0477736	0.00285084
ADAM30	Wald ratio	1	-0.0855858	0.0432033	0.0475913
ADAM7	Wald ratio	1	-0.00181439	0.0164945	0.912409
ADAM8	Inverse variance weighted	4	-0.0307471	0.0242617	0.205044
ADAMDEC1	Inverse variance weighted	2	0.235526	0.0589552	6.46915e-05
ADAMTS1	Wald ratio	1	0.24478	0.0683933	0.000344911
ADAMTS13	Inverse variance weighted	5	-0.0116842	0.0109205	0.28465
ADAMTS15	Inverse variance weighted	3	-0.00158178	0.0353338	0.964293
ADAMTS16	Wald ratio	1	0.0962679	0.0478231	0.0441146
ADAMTS3	Wald ratio	1	0.00332638	0.0302398	0.912409
ADAMTS4	Wald ratio	1	-0.0105594	0.0292504	0.718099
ADAMTS5	Wald ratio	1	-0.0117495	0.0110845	0.289145
ADAMTS8	Inverse variance weighted	4	-0.0330592	0.0186238	0.0758799
ADAMTSL1	Inverse variance weighted	2	-0.00786438	0.0609961	0.897411
ADAMTSL2	Inverse variance weighted	3	-0.00147649	0.0627712	0.981234
ADAMTSL5	Wald ratio	1	-0.0327743	0.0211857	0.121863
ADCYAP1	Wald ratio	1	-0.0780927	0.0350035	0.0256811
ADGRB3	Inverse variance weighted	3	0.014751	0.00669961	0.0276819
ADGRD1	Wald ratio	1	-0.0251992	0.0185288	0.17383
ADGRE2	Inverse variance weighted	4	-0.0277536	0.0384584	0.470508
ADGRE5	Inverse variance weighted	4	-0.0978288	0.0617817	0.113317
ADGRF1	Inverse variance weighted	2	-0.0120521	0.0194919	0.536369
ADGRF5	Wald ratio	1	0.00864132	0.00879971	0.3261
ADGRG1	Inverse variance weighted	7	-0.0755028	0.0486348	0.120556
ADGRG2	Inverse variance weighted	4	0.0296137	0.0926427	0.74923
ADGRG5	Inverse variance weighted	2	0.0949106	0.0330094	0.00403701
ADH1A	Inverse variance weighted	2	-0.0479036	0.0280096	0.0872188
ADH1B	Wald ratio	1	0.0261123	0.0141837	0.0656216
ADH1C	Inverse variance weighted	2	-0.0268699	0.0383765	0.483824
ADH4	Inverse variance weighted	6	-0.0207201	0.0450807	0.645787
ADH5	Wald ratio	1	0.0181102	0.025329	0.474609
ADH6	Wald ratio	1	0.0256193	0.0358312	0.474609
ADI1	Inverse variance weighted	2	0.0198029	0.0366712	0.589188
ADIPOQ	Inverse variance weighted	6	-0.0111262	0.0290429	0.701648
ADK	Inverse variance weighted	2	0.0765132	0.0312186	0.0142505
ADM	Inverse variance weighted	2	-0.0501322	0.0240625	0.0372129
ADPGK	Wald ratio	1	-0.391423	0.108789	0.000320674
ADPRH	Wald ratio	1	0.0741757	0.0207253	0.000344911
ADPRHL2	Wald ratio	1	-0.109913	0.05098	0.0310837
ADRBK1	Wald ratio	1	0.082914	0.0426952	0.0521371
ADSS	Wald ratio	1	-0.0579309	0.0441547	0.18952
ADSS2	Wald ratio	1	0.00485732	0.0134552	0.718099
ADSSL1	Wald ratio	1	-0.00390983	0.013914	0.77871
AES	Inverse variance weighted	3	0.0809259	0.0309256	0.00887598
AFAP1	Wald ratio	1	-0.00564275	0.00618723	0.361769
AFAP1L1	Inverse variance weighted	2	-0.0892175	0.0350472	0.0109078
AFM	Wald ratio	1	0.0203834	0.0153605	0.184509
AFP	Inverse variance weighted	16	-0.0125313	0.0267998	0.64008
AGA	Wald ratio	1	0.0582653	0.0334282	0.0813336
AGAP2	Inverse variance weighted	2	0.0555091	0.0272421	0.0415877
AGAP3	Inverse variance weighted	2	0.050862	0.0308101	0.0987753
AGER	Inverse variance weighted	21	-0.0240819	0.0194008	0.214499
AGFG1	Wald ratio	1	0.00516986	0.00955612	0.588508
AGGF1	Inverse variance weighted	2	-0.038216	0.033653	0.256129
AGO1	Wald ratio	1	0.0934806	0.0554452	0.0917958
AGO3	Inverse variance weighted	2	0.0725321	0.0374521	0.0527864
AGR3	Inverse variance weighted	4	-0.021375	0.0474999	0.65271
AGRN	Inverse variance weighted	2	0.0375193	0.0443343	0.397396
AGRP	Wald ratio	1	0.00707973	0.0161638	0.661386
AGT	Wald ratio	1	0.0122121	0.0186729	0.513112
AGXT	Inverse variance weighted	11	-0.00631335	0.0279327	0.821186
AHCYL1	Wald ratio	1	0.0979893	0.0504579	0.0521371
AHNAK	Wald ratio	1	0.00768324	0.0191125	0.687684
AHNAK2	Wald ratio	1	0.0390773	0.022497	0.0823872
AHSA1	Wald ratio	1	0.00485732	0.0134552	0.718099
AHSG	Wald ratio	1	1.98123e-05	0.00990614	0.998404
AHSP	Inverse variance weighted	2	0.069921	0.0240688	0.00367204
AIDA	Wald ratio	1	-0.120904	0.056078	0.0310837
AIF1	Wald ratio	1	0.0051508	0.0105118	0.624134
AIF1L	Wald ratio	1	-0.00536455	0.00622337	0.388688
AIFM1	Inverse variance weighted	2	-0.0242006	0.0715119	0.735051
AIMP1	Wald ratio	1	-0.0221788	0.0171265	0.19532
AIP	Wald ratio	1	0.119765	0.0616708	0.0521371
AK1	Wald ratio	1	-0.0733784	0.106966	0.492713
AK2	Wald ratio	1	0.215576	0.111007	0.0521371
AK4	Inverse variance weighted	2	0.00985604	0.058081	0.86525
AK5	Wald ratio	1	0.108271	0.0509273	0.0335033
AKR1A1	Inverse variance weighted	2	-5.11109e-05	0.00743159	0.994513
AKR1B1	Wald ratio	1	0.00875433	0.0167707	0.60167
AKR1B10	Inverse variance weighted	2	-0.0193057	0.0275729	0.483823
AKR1C1	Wald ratio	1	0.0292313	0.0207461	0.158835
AKR1C3	Inverse variance weighted	6	0.0383908	0.0584509	0.511307
AKR1C4	Inverse variance weighted	4	-0.00325607	0.0116312	0.779521
AKR1D1	Wald ratio	1	0.00783356	0.0842318	0.925904
AKR7A2	Inverse variance weighted	2	-0.0153755	0.0208161	0.460128
AKR7A3	Inverse variance weighted	2	-0.00863654	0.0185351	0.641246
AKT1	Wald ratio	1	0.119765	0.0616708	0.0521371
AKT1_AKT2_AKT3	Wald ratio	1	0.00822478	0.0152029	0.588508
AKT1S1	Inverse variance weighted	2	0.0739768	0.0843124	0.380262
AKT2	Inverse variance weighted	2	0.0332167	0.0231073	0.150576
AKT3	Wald ratio	1	0.0522788	0.110526	0.636213
ALAD	Inverse variance weighted	2	-0.0349481	0.0240803	0.146691
ALB	Inverse variance weighted	2	0.036681	0.0449765	0.414752
ALCAM	Inverse variance weighted	9	-0.0217343	0.0278617	0.435344
ALDH1A1	Inverse variance weighted	2	0.00247644	0.0545039	0.96376
ALDH1A3	Inverse variance weighted	4	0.0095231	0.0369893	0.796827
ALDH2	Wald ratio	1	-0.0367907	0.0558281	0.509896
ALDH3A1	Wald ratio	1	-0.0342115	0.0119537	0.00420977
ALDH3B1	Wald ratio	1	0.00682812	0.0126213	0.588508
ALDH5A1	Wald ratio	1	-0.0106061	0.00539202	0.0491832
ALDH6A1	Wald ratio	1	-0.0171251	0.040774	0.674485
ALDOA	Wald ratio	1	0.0116724	0.022361	0.60167
ALDOB	Inverse variance weighted	2	-0.0517997	0.0423375	0.221143
ALK	Wald ratio	1	0.155967	0.0807283	0.0533595
ALKAL2	Wald ratio	1	0.0161501	0.0279413	0.563264
ALKBH2	Wald ratio	1	0.249897	0.112011	0.0256811
ALKBH3	Inverse variance weighted	2	0.00869531	0.0279595	0.755803
ALOX15B	Wald ratio	1	0.00880912	0.0152407	0.563264
ALPI	Inverse variance weighted	2	0.00764894	0.010347	0.459761
ALPL	Inverse variance weighted	3	-0.025357	0.02507	0.311804
ALPP	Inverse variance weighted	9	0.000112448	0.0162608	0.994482
ALPPL2	Inverse variance weighted	2	-0.0256422	0.0400578	0.522089
AMBP	Inverse variance weighted	7	0.0593808	0.0316142	0.060341
AMH	Inverse variance weighted	2	-0.0160624	0.0237332	0.498538
AMICA1	Wald ratio	1	-0.0793574	0.0491073	0.106094
AMIGO2	Inverse variance weighted	9	-0.0308883	0.0366293	0.399079
AMN	Inverse variance weighted	4	0.00388318	0.00830134	0.639944
AMPD2	Wald ratio	1	0.0662124	0.109623	0.545844
AMY1A	Inverse variance weighted	4	0.0163601	0.035934	0.648906
AMY1B_AMY1C_AMY1A	Wald ratio	1	-0.0187708	0.0123006	0.12701
AMY2A	Inverse variance weighted	2	0.00268824	0.0187695	0.886113
AMY2B	Inverse variance weighted	8	-0.0147733	0.0289225	0.609498
ANAPC10	Wald ratio	1	0.178498	0.0800079	0.0256811
ANAPC7	Wald ratio	1	-0.0126434	0.00638231	0.0475913
ANG	Wald ratio	1	-0.00122022	0.010254	0.905275
ANGPT1	Inverse variance weighted	16	-0.0134398	0.0174401	0.440928
ANGPT2	Inverse variance weighted	5	0.0373713	0.0496155	0.451319
ANGPT4	Wald ratio	1	0.349685	0.0977048	0.000344911
ANGPTL1	Inverse variance weighted	2	0.0164093	0.0204515	0.42235
ANGPTL2	Inverse variance weighted	5	-0.0176207	0.0196612	0.370137
ANGPTL3	Wald ratio	1	-0.0296321	0.020971	0.157656
ANGPTL4	Inverse variance weighted	3	0.0345045	0.038636	0.371821
ANGPTL7	Inverse variance weighted	4	0.137191	0.0520227	0.008361
ANKRD1	Wald ratio	1	0.00374218	0.0340198	0.912409
ANKRD27	Wald ratio	1	-0.0103697	0.0353915	0.769522
ANKRD46	Wald ratio	1	0.267157	0.0993517	0.00716664
ANKRD54	Inverse variance weighted	2	0.0943325	0.0336748	0.00509004
ANP32A	Inverse variance weighted	2	0.0628957	0.0325047	0.0529939
ANP32B	Wald ratio	1	-0.0261985	0.0272051	0.335548
ANPEP	Inverse variance weighted	6	-0.00748252	0.025235	0.766838
ANTXR1	Inverse variance weighted	5	0.113838	0.0478286	0.0173064
ANTXR2	Inverse variance weighted	5	0.0057875	0.032425	0.858339
ANXA1	Wald ratio	1	0.00540412	0.0110288	0.624134
ANXA10	Inverse variance weighted	2	0.113045	0.0389801	0.0037307
ANXA11	Inverse variance weighted	2	-0.0408845	0.0327272	0.211573
ANXA13	Inverse variance weighted	2	-0.0836904	0.0595926	0.160207
ANXA2	Inverse variance weighted	2	-0.00354284	0.00643372	0.581861
ANXA3	Inverse variance weighted	4	0.0387585	0.0502529	0.440548
ANXA4	Wald ratio	1	0.0200024	0.0178433	0.262288
ANXA5	Inverse variance weighted	2	-0.0591423	0.0248666	0.0173886
ANXA6	Wald ratio	1	-0.0824688	0.042033	0.0497625
ANXA7	Wald ratio	1	-0.134338	0.0623088	0.0310837
ANXA8	Inverse variance weighted	2	0.0547313	0.0239947	0.0225501
ANXA9	Wald ratio	1	0.134338	0.0623088	0.0310837
AOC1	Wald ratio	1	0.00476125	0.00684088	0.486429
AOC2	Wald ratio	1	-0.124948	0.0560056	0.0256811
AOC3	Inverse variance weighted	7	0.00887753	0.0202264	0.660728
AP1G2	Wald ratio	1	0.0124361	0.0289886	0.667923
AP1S2	Wald ratio	1	0.200368	0.0745138	0.00716664
AP2A2	Inverse variance weighted	2	0.0215594	0.0709558	0.761248
AP4M1	Inverse variance weighted	4	-0.0159221	0.0149097	0.285564
APAF1	Wald ratio	1	0.00875433	0.0167707	0.60167
APBB1	Inverse variance weighted	2	0.071934	0.0254784	0.00475282
APBB1IP	Inverse variance weighted	3	0.0448762	0.0344469	0.192656
APBB2	Inverse variance weighted	4	0.00122479	0.0487838	0.97997
APBB3	Inverse variance weighted	2	-0.00730343	0.021728	0.736773
APCDD1	Wald ratio	1	0.0984122	0.0509644	0.0534831
APCS	Wald ratio	1	0.00632451	0.0203361	0.755801
APEX1	Wald ratio	1	0.00477756	0.00975012	0.624134
APLN	Wald ratio	1	-0.0138661	0.0134622	0.30301
APLP2	Wald ratio	1	-0.00110924	0.02521	0.964904
APMAP	Wald ratio	1	-0.0201653	0.0278143	0.468452
APOA1	Wald ratio	1	-0.0204594	0.0170353	0.229751
APOA1BP	Wald ratio	1	0.00465478	0.0250257	0.852445
APOA2	Inverse variance weighted	2	-0.00399891	0.0260366	0.877934
APOA5	Inverse variance weighted	3	0.0130169	0.00729095	0.0742051
APOB	Inverse variance weighted	5	0.000339844	0.0223168	0.98785
APOBEC3G	Inverse variance weighted	2	0.0822267	0.0246647	0.00085672
APOBR	Wald ratio	1	0.0211041	0.00675114	0.00177202
APOC1	Inverse variance weighted	3	0.0114516	0.0906399	0.899462
APOC3	Inverse variance weighted	6	0.021995	0.0243288	0.365957
APOD	Wald ratio	1	0.0506268	0.0222731	0.0230262
APOE	Inverse variance weighted	5	-0.0175584	0.0203914	0.389199
APOF	Inverse variance weighted	6	0.0390122	0.0465654	0.402146
APOL1	Inverse variance weighted	4	-0.00880971	0.00476588	0.0645308
APOL3	Inverse variance weighted	2	0.00546537	0.0144133	0.704548
APOM	Inverse variance weighted	3	0.0290714	0.028677	0.310702
APP	Inverse variance weighted	16	-0.0262229	0.0244599	0.283684
APRT	Inverse variance weighted	4	0.0767606	0.0363624	0.0347735
APTX	Wald ratio	1	-0.0479618	0.0340154	0.15854
AQP4	Wald ratio	1	0.225874	0.0978231	0.0209436
ARAF	Inverse variance weighted	2	-0.0239189	0.0955957	0.802425
AREG	Inverse variance weighted	2	-0.0692004	0.0604114	0.252007
AREG_AREGB	Wald ratio	1	0.0979893	0.0504579	0.0521371
ARF1	Wald ratio	1	0.107788	0.0555037	0.0521371
ARF4	Inverse variance weighted	3	0.0710303	0.024085	0.00318648
ARF5	Inverse variance weighted	2	0.0988545	0.0313534	0.00161654
ARF6	Wald ratio	1	0.00764436	0.0140007	0.585066
ARFGAP1	Inverse variance weighted	4	0.0231164	0.0298991	0.439436
ARFGAP2	Wald ratio	1	0.00613374	0.0113378	0.588508
ARFIP1	Inverse variance weighted	2	0.0196762	0.0143575	0.170546
ARFIP2	Wald ratio	1	-0.00107339	0.0335434	0.974472
ARG1	Inverse variance weighted	5	-0.0104677	0.0385243	0.785839
ARG2	Inverse variance weighted	3	-0.00815345	0.0374284	0.827553
ARHGAP1	Inverse variance weighted	2	-0.0618247	0.0445502	0.165212
ARHGAP25	Wald ratio	1	0.00507156	0.0103501	0.624134
ARHGAP30	Inverse variance weighted	2	0.00316368	0.0170487	0.852784
ARHGAP36	Wald ratio	1	0.0633718	0.0456241	0.164833
ARHGAP5	Wald ratio	1	0.0898235	0.0462531	0.0521371
ARHGDIA	Wald ratio	1	0.00915699	0.0186877	0.624134
ARHGDIB	Wald ratio	1	0.00540135	0.00998401	0.588508
ARHGEF1	Wald ratio	1	0.0134682	0.0258012	0.60167
ARHGEF10	Wald ratio	1	-0.0192114	0.0231462	0.406539
ARHGEF12	Wald ratio	1	-0.0252689	0.0230556	0.273079
ARHGEF2	Wald ratio	1	-0.110675	0.0489494	0.0237593
ARHGEF25	Wald ratio	1	-0.0383687	0.0309175	0.214606
ARHGEF7	Wald ratio	1	0.0421376	0.0193292	0.0292575
ARID3A	Wald ratio	1	-0.119267	0.05602	0.0332543
ARL1	Wald ratio	1	0.0600315	0.0271759	0.0271746
ARL11	Wald ratio	1	0.143738	0.0622511	0.0209436
ARL14	Wald ratio	1	0.0961141	0.0430812	0.0256811
ARL15	Wald ratio	1	0.0576674	0.0416973	0.166665
ARL2	Wald ratio	1	-0.000715426	0.00894282	0.936237
ARL3	Wald ratio	1	0.00623949	0.0115333	0.588508
ARL4D	Wald ratio	1	-0.124948	0.0560056	0.0256811
ARL5A	Inverse variance weighted	2	0.147939	0.0487561	0.0024112
ARL6	Wald ratio	1	0.119765	0.0616708	0.0521371
ARL6IP5	Wald ratio	1	0.00176103	0.0160093	0.912409
ARL8B	Wald ratio	1	-0.0182045	0.0315503	0.563939
ARL9	Wald ratio	1	-0.0762964	0.0350305	0.029406
ARMC10	Inverse variance weighted	2	-0.0178441	0.0309384	0.564101
ARPC1B	Wald ratio	1	-0.0372105	0.0489611	0.447255
ARPC3	Wald ratio	1	0.023425	0.0485996	0.629806
ARPC5	Wald ratio	1	0.107788	0.0555037	0.0521371
ARPP19	Wald ratio	1	0.00682812	0.0126213	0.588508
ARRB1	Wald ratio	1	0.0089788	0.0172008	0.60167
ARSA	Inverse variance weighted	6	0.00779736	0.0148088	0.598517
ARSB	Inverse variance weighted	8	0.00765509	0.0205494	0.709504
ARSK	Inverse variance weighted	5	-0.02019	0.0226457	0.37263
ART3	Wald ratio	1	0.0392178	0.0189549	0.0385461
ART4	Wald ratio	1	-0.00180791	0.00621276	0.771051
ARTN	Wald ratio	1	0.208247	0.0933426	0.0256811
AS3MT	Inverse variance weighted	2	0.0860669	0.0305689	0.00487001
ASAH1	Wald ratio	1	0.00946414	0.0181305	0.60167
ASAH2	Wald ratio	1	-0.019437	0.00909971	0.0326794
ASAP2	Inverse variance weighted	2	0.00024059	0.00862329	0.977742
ASB9	Wald ratio	1	-0.00969309	0.0333096	0.771051
ASF1A	Wald ratio	1	-0.0254444	0.0249455	0.307728
ASGR1	Inverse variance weighted	5	-0.0685714	0.0276701	0.0132055
ASGR2	Wald ratio	1	-0.0284792	0.0241554	0.238398
ASH1L	Wald ratio	1	-0.118713	0.0560229	0.0340905
ASIC4	Wald ratio	1	0.0718588	0.0370025	0.0521371
ASL	Wald ratio	1	0.0572337	0.0367826	0.119708
ASMTL	Inverse variance weighted	2	0.0502181	0.0558027	0.368162
ASNA1	Wald ratio	1	0.0790557	0.0342381	0.0209436
ASPA	Inverse variance weighted	2	0.0686803	0.0299979	0.0220503
ASPH	Inverse variance weighted	2	0.023523	0.0439954	0.592878
ASPN	Wald ratio	1	-0.00225307	0.0123118	0.854798
ASPRV1	Inverse variance weighted	4	-0.00595256	0.0515404	0.908054
ASRGL1	Inverse variance weighted	4	0.0192774	0.0220564	0.382115
ASTL	Inverse variance weighted	2	0.233028	0.0956223	0.0148113
ATAD1	Wald ratio	1	-0.00840643	0.0193251	0.663562
ATF6	Inverse variance weighted	3	-0.0360524	0.0533415	0.499117
ATF6B	Inverse variance weighted	4	-0.00071243	0.0238407	0.97616
ATG3	Wald ratio	1	0.267157	0.0993517	0.00716664
ATG4A	Inverse variance weighted	3	0.0596959	0.0696986	0.391729
ATOX1	Inverse variance weighted	2	0.0267633	0.0388504	0.490898
ATP13A1	Inverse variance weighted	3	0.0154408	0.0228754	0.499678
ATP1B2	Wald ratio	1	0.0276221	0.0190104	0.146224
ATP1B3	Inverse variance weighted	3	0.0543218	0.0275853	0.0489268
ATP2A3	Wald ratio	1	0.00777179	0.0334991	0.816538
ATP4B	Wald ratio	1	-0.0334627	0.0308412	0.277922
ATP5B	Wald ratio	1	0.0527362	0.0232012	0.0230262
ATP5IF1	Inverse variance weighted	6	0.0664326	0.0517974	0.199651
ATP5J2	Inverse variance weighted	2	0.0303751	0.0386443	0.431856
ATP6V1F	Wald ratio	1	0.179647	0.0925062	0.0521371
ATRAID	Wald ratio	1	0.0445607	0.0203288	0.0283795
ATRN	Wald ratio	1	-0.0117459	0.00986224	0.233654
ATXN10	Inverse variance weighted	4	-0.00723654	0.0538483	0.893096
ATXN3	Wald ratio	1	0.0228502	0.0193155	0.236809
AURKA	Inverse variance weighted	2	0.098505	0.0337382	0.00350386
AURKB	Inverse variance weighted	2	0.0452471	0.02208	0.0404393
AXIN1	Inverse variance weighted	3	0.10699	0.057853	0.0644084
AXL	Inverse variance weighted	5	-0.0158019	0.0302339	0.601214
AZGP1	Inverse variance weighted	4	0.0283924	0.03198	0.374639
AZU1	Wald ratio	1	-0.110977	0.0509535	0.029406
B2M	Inverse variance weighted	2	-0.0210119	0.0560162	0.707583
B3GALT1	Inverse variance weighted	2	0.27231	0.0740164	0.000234104
B3GALT2	Wald ratio	1	-0.0899021	0.0402427	0.0254831
B3GALTL	Wald ratio	1	-0.0222743	0.0111539	0.0458252
B3GAT3	Wald ratio	1	0.00573782	0.0134691	0.670108
B3GNT2	Inverse variance weighted	2	-0.00565149	0.0101266	0.576786
B3GNT4	Inverse variance weighted	4	0.0746258	0.0458213	0.103392
B3GNT6	Wald ratio	1	0.0516957	0.0243503	0.0337539
B3GNT7	Wald ratio	1	-0.0331448	0.0115568	0.00413076
B3GNT8	Wald ratio	1	-0.0276687	0.0313348	0.377236
B4GALT1	Inverse variance weighted	2	-0.00306829	0.0232257	0.8949
B4GALT2	Inverse variance weighted	5	-0.0189246	0.0134033	0.157968
B4GALT3	Inverse variance weighted	2	0.180529	0.0969627	0.0626263
B4GALT5	Wald ratio	1	0.166185	0.0909606	0.0676998
B4GALT7	Inverse variance weighted	2	-0.00454923	0.0302283	0.880373
B4GAT1	Inverse variance weighted	7	0.00988726	0.0155142	0.523926
BACH1	Inverse variance weighted	2	0.0319896	0.0162849	0.0494872
BACH2	Inverse variance weighted	3	0.0630105	0.0671099	0.347774
BAD	Wald ratio	1	0.107788	0.0555037	0.0521371
BAG2	Wald ratio	1	0.119765	0.0616708	0.0521371
BAG3	Inverse variance weighted	4	-0.0156288	0.0380506	0.681265
BAG4	Inverse variance weighted	3	-0.0944735	0.0296473	0.00143967
BAG5	Wald ratio	1	0.0448052	0.030542	0.142376
BAGE2	Wald ratio	1	0.0071778	0.0124183	0.563264
BAGE3	Wald ratio	1	0.0498332	0.0511634	0.330057
BAI3	Inverse variance weighted	2	-0.0536539	0.0581826	0.356443
BAIAP2	Inverse variance weighted	6	-0.0463631	0.0794075	0.559312
BAMBI	Wald ratio	1	-0.0961141	0.0430812	0.0256811
BANK1	Inverse variance weighted	2	0.104554	0.0457917	0.0224161
BARD1	Wald ratio	1	0.0914617	0.0430813	0.0337539
BATF	Inverse variance weighted	3	0.184511	0.0685165	0.00708245
BATF3	Wald ratio	1	0.0386554	0.0229818	0.0925688
BAX	Inverse variance weighted	2	0.0832817	0.11341	0.462741
BCAM	Inverse variance weighted	11	0.0274239	0.0138913	0.0483612
BCAN	Inverse variance weighted	4	-0.0155266	0.0445459	0.727425
BCAP29	Inverse variance weighted	3	0.0792365	0.0302737	0.00886171
BCAR3	Wald ratio	1	0.00670167	0.0123876	0.588508
BCAT1	Wald ratio	1	0.0178009	0.019182	0.353408
BCCIP	Wald ratio	1	-0.00315131	0.0286483	0.912409
BCHE	Inverse variance weighted	4	-0.0130341	0.0144208	0.366079
BCL10	Inverse variance weighted	2	0.00670548	0.0144554	0.642739
BCL2L10	Wald ratio	1	0.0873289	0.0399858	0.0289622
BCL2L11	Inverse variance weighted	10	-0.00808169	0.0126823	0.523966
BCL2L2	Inverse variance weighted	2	0.102175	0.0380523	0.00725006
BCL2L2_BCL2L2-PABPN1	Wald ratio	1	0.0470087	0.0395696	0.234833
BCL6	Wald ratio	1	-0.00598749	0.0544317	0.912409
BDH2	Wald ratio	1	-0.0254944	0.0228445	0.264422
BDNF	Inverse variance weighted	6	-0.0292498	0.0349987	0.403301
BDP1	Inverse variance weighted	2	0.0198899	0.0388986	0.609123
BECN1	Inverse variance weighted	2	0.0983042	0.0345085	0.00438996
BET1L	Wald ratio	1	0.00114316	0.0161009	0.943398
BGLAP	Inverse variance weighted	2	-0.00406852	0.0123533	0.741894
BGN	Inverse variance weighted	4	0.0731138	0.0416806	0.079406
BHMT2	Inverse variance weighted	4	0.0456725	0.0287623	0.112302
BID	Wald ratio	1	0.0242866	0.0672759	0.718099
BIN1	Wald ratio	1	0.00204675	0.0255843	0.936237
BIN2	Inverse variance weighted	2	0.0955248	0.0917006	0.29755
BIRC2	Inverse variance weighted	2	0.0157862	0.0217893	0.468761
BIRC3	Wald ratio	1	0.208247	0.0933426	0.0256811
BIRC5	Wald ratio	1	0.0408264	0.0186849	0.0288888
BIRC7	Inverse variance weighted	3	0.019073	0.0439878	0.664581
BLMH	Inverse variance weighted	2	-0.0251996	0.016316	0.122474
BLOC1S5	Wald ratio	1	0.0979893	0.0504579	0.0521371
BLVRA	Wald ratio	1	0.0109429	0.0209634	0.60167
BLVRB	Wald ratio	1	-0.10277	0.0768085	0.180896
BMP1	Wald ratio	1	-0.076626	0.0785908	0.32956
BMP10	Wald ratio	1	0.12239	0.0341967	0.000344911
BMP15	Wald ratio	1	0.0624742	0.0280028	0.0256811
BMP3	Wald ratio	1	0.0468766	0.0206233	0.0230262
BMP4	Inverse variance weighted	5	0.0379058	0.0354868	0.285446
BMP6	Inverse variance weighted	14	-0.00611877	0.0155641	0.69422
BMP7	Inverse variance weighted	4	-0.0284038	0.0329846	0.389171
BMP8B	Wald ratio	1	0.0345421	0.0160065	0.0309278
BMPER	Inverse variance weighted	2	-0.012776	0.0835149	0.878415
BMPR1B	Inverse variance weighted	2	0.0454906	0.0230646	0.048574
BMPR2	Inverse variance weighted	2	0.116132	0.0385975	0.00262291
BMX	Wald ratio	1	-0.0990835	0.0466715	0.0337539
BNIP3	Inverse variance weighted	2	0.0299786	0.0383505	0.434391
BNIP3L	Wald ratio	1	-0.0178976	0.0206908	0.387039
BOC	Inverse variance weighted	4	-0.0151506	0.0403456	0.707274
BOLA1	Inverse variance weighted	2	-0.0118197	0.0184469	0.521691
BOLA2	Wald ratio	1	0.0677209	0.0837094	0.418515
BOLA2B_BOLA2	Wald ratio	1	-0.0780927	0.0350035	0.0256811
BOLA3	Inverse variance weighted	2	0.0360248	0.0392883	0.359176
BPGM	Inverse variance weighted	2	-0.011669	0.0626596	0.852265
BPHL	Wald ratio	1	-0.0106453	0.0128103	0.405974
BPI	Wald ratio	1	-0.00656505	0.0127477	0.606553
BPIFA1	Inverse variance weighted	2	0.0675693	0.0351257	0.0543995
BPIFA2	Inverse variance weighted	2	0.00033906	0.0144326	0.981257
BPIFB1	Inverse variance weighted	13	0.00770585	0.0121756	0.526803
BPIFB2	Wald ratio	1	0.00152323	0.0185759	0.934647
BPNT1	Wald ratio	1	-0.131903	0.0622477	0.0340905
BPNT2	Wald ratio	1	0.0132171	0.0141967	0.351854
BPTF	Inverse variance weighted	2	0.0509649	0.0277391	0.0661668
BRAF	Wald ratio	1	0.107788	0.0555037	0.0521371
BRD1	Wald ratio	1	0.00780701	0.0142985	0.585066
BRD2	Wald ratio	1	0.124948	0.0560056	0.0256811
BRD4	Wald ratio	1	0.178498	0.0800079	0.0256811
BRDT	Inverse variance weighted	2	0.137301	0.0498802	0.00591219
BRF1	Wald ratio	1	0.011207	0.0302076	0.710638
BRICD5	Wald ratio	1	0.00670167	0.0123876	0.588508
BRK1	Inverse variance weighted	5	0.019425	0.0310229	0.531215
BRPF1	Inverse variance weighted	2	0.042404	0.0204082	0.0377289
BRSK2	Inverse variance weighted	3	0.0188098	0.0257261	0.464685
BSG	Inverse variance weighted	8	0.063807	0.0283743	0.0245277
BST1	Wald ratio	1	0.00449851	0.00540686	0.405409
BST2	Inverse variance weighted	10	-0.0383492	0.0330574	0.246018
BTC	Inverse variance weighted	3	0.0146001	0.029134	0.616274
BTD	Inverse variance weighted	2	-0.00332106	0.0222916	0.881568
BTG2	Wald ratio	1	0.0322737	0.0147436	0.0285968
BTK	Wald ratio	1	0.0134682	0.0258012	0.60167
BTLA	Inverse variance weighted	2	0.0701924	0.0308694	0.0229748
BTN2A1	Inverse variance weighted	4	0.0868169	0.0475005	0.0675939
BTN3A1	Inverse variance weighted	3	0.0796715	0.052239	0.127226
BTN3A2	Inverse variance weighted	2	-0.192274	0.0553232	0.000509969
BTNL3	Inverse variance weighted	2	0.111537	0.0354252	0.00164105
BTNL8	Inverse variance weighted	2	-0.0842563	0.048745	0.0838965
BTNL9	Wald ratio	1	0.100172	0.0444618	0.0242591
BUB1	Wald ratio	1	0.00527969	0.0146252	0.718099
C10orf105	Wald ratio	1	-0.0657623	0.0294766	0.0256811
C11orf68	Wald ratio	1	0.00623949	0.0115333	0.588508
C11orf73	Wald ratio	1	0.107788	0.0555037	0.0521371
C11orf87	Inverse variance weighted	2	0.0220835	0.0164847	0.180363
C11orf94	Wald ratio	1	0.0121227	0.0260703	0.641931
C12orf10	Wald ratio	1	0.0598823	0.0308354	0.0521371
C14orf93	Inverse variance weighted	2	-0.0106279	0.0201446	0.597788
C16orf54	Wald ratio	1	-0.113589	0.0509141	0.0256811
C17orf103	Wald ratio	1	-0.0795111	0.0373467	0.0332543
C17orf78	Wald ratio	1	0.0367632	0.0250601	0.142376
C18orf32	Wald ratio	1	0.0372255	0.049502	0.452051
C19orf12	Inverse variance weighted	5	-0.0198896	0.0370384	0.591269
C19orf18	Wald ratio	1	-0.0836873	0.0596063	0.160319
C19orf26	Wald ratio	1	0.0752573	0.0557875	0.177337
C19orf80	Wald ratio	1	0.208247	0.0933426	0.0256811
C1D	Inverse variance weighted	2	0.0331571	0.047124	0.481674
C1GALT1C1	Wald ratio	1	0.0255325	0.0247888	0.30301
C1orf115	Wald ratio	1	0.0681335	0.0311254	0.0285968
C1orf162	Inverse variance weighted	5	0.00638305	0.0282762	0.821404
C1orf185	Wald ratio	1	-0.08681	0.0431461	0.0442199
C1orf186	Wald ratio	1	0.113589	0.0509141	0.0256811
C1orf198	Wald ratio	1	-0.0522889	0.0344686	0.129267
C1orf210	Wald ratio	1	0.0979893	0.0504579	0.0521371
C1orf226	Inverse variance weighted	2	0.0198849	0.0571915	0.728074
C1QA	Inverse variance weighted	9	0.0126576	0.0131355	0.335237
C1QA_C1QB_C1QC	Wald ratio	1	0.00608965	0.0154168	0.692843
C1QBP	Inverse variance weighted	2	-0.0283144	0.0373789	0.448754
C1QC	Inverse variance weighted	2	-0.00893936	0.011945	0.454234
C1QL1	Inverse variance weighted	3	0.0626397	0.0345102	0.0695076
C1QL2	Inverse variance weighted	2	0.0424528	0.0433501	0.327431
C1QL4	Wald ratio	1	0.199422	0.109153	0.0676998
C1QTNF1	Inverse variance weighted	5	0.00732522	0.00775283	0.344738
C1QTNF3	Inverse variance weighted	2	0.0309116	0.0259676	0.233893
C1QTNF5	Inverse variance weighted	3	-0.0192763	0.0358379	0.590663
C1QTNF9	Inverse variance weighted	2	-0.00152115	0.0121994	0.900768
C1R	Wald ratio	1	0.00398169	0.0100802	0.692843
C1RL	Inverse variance weighted	2	-0.0127474	0.0600305	0.831835
C1S	Wald ratio	1	0.00279795	0.00708341	0.692843
C2	Wald ratio	1	-0.076626	0.0785908	0.32956
C20orf173	Wald ratio	1	-0.00181439	0.0164945	0.912409
C21orf33	Wald ratio	1	0.0694158	0.0311142	0.0256811
C22orf15	Wald ratio	1	-0.0794725	0.0401174	0.0475913
C2CD2L	Wald ratio	1	0.0755869	0.0948392	0.425451
C2orf66	Wald ratio	1	0.0011975	0.0108863	0.912409
C3	Inverse variance weighted	3	0.0186837	0.0187166	0.318162
C4A_C4B	Wald ratio	1	0.0100185	0.0253632	0.692843
C4BPB	Inverse variance weighted	9	0.0103092	0.0368563	0.779698
C4orf32	Inverse variance weighted	2	0.0599209	0.0195816	0.00221292
C5	Wald ratio	1	-0.0650421	0.0372521	0.080811
C5orf38	Inverse variance weighted	6	0.00156646	0.0211931	0.941079
C5orf46	Inverse variance weighted	4	0.0585475	0.0420598	0.163921
C5orf63	Inverse variance weighted	2	0.0468174	0.0239492	0.0505994
C6	Inverse variance weighted	2	-0.0109865	0.037151	0.767439
C6orf89	Wald ratio	1	-0.044995	0.0250808	0.0728132
C7	Wald ratio	1	0.00372943	0.0110995	0.736871
C7orf73	Wald ratio	1	-0.0990835	0.0466715	0.0337539
C8A_C8B_C8G	Inverse variance weighted	2	0.0331838	0.0329449	0.313813
C8B	Wald ratio	1	-0.00231284	0.0117403	0.843828
C8G	Inverse variance weighted	3	-0.0147109	0.00956704	0.12413
C8orf33	Wald ratio	1	-0.0546224	0.0272024	0.0446433
C9	Wald ratio	1	-0.0109796	0.0369685	0.766467
CA1	Inverse variance weighted	3	0.000804209	0.0280195	0.977102
CA10	Inverse variance weighted	3	0.0199292	0.0141239	0.158235
CA11	Inverse variance weighted	2	0.0293368	0.0576434	0.610797
CA12	Inverse variance weighted	6	0.0106875	0.0318758	0.737409
CA13	Wald ratio	1	-0.0145797	0.016004	0.362295
CA14	Inverse variance weighted	2	0.0929137	0.0637774	0.145159
CA2	Wald ratio	1	-0.145696	0.0529613	0.00594136
CA3	Inverse variance weighted	6	-0.000596954	0.0224871	0.978821
CA4	Inverse variance weighted	5	0.00458428	0.0138307	0.740299
CA5A	Inverse variance weighted	5	0.0040808	0.0133274	0.759454
CA5B	Inverse variance weighted	3	0.0149051	0.0464327	0.748207
CA6	Inverse variance weighted	11	0.00858404	0.0115171	0.456072
CA7	Wald ratio	1	0.349685	0.0977048	0.000344911
CA8	Wald ratio	1	-0.0212395	0.0132334	0.108494
CA9	Inverse variance weighted	2	0.0367709	0.102671	0.720237
CABLES2	Inverse variance weighted	2	-0.0167064	0.0304904	0.583745
CABP7	Wald ratio	1	-0.00399166	0.0362878	0.912409
CACNA2D3	Inverse variance weighted	3	-0.0436097	0.0271795	0.108602
CACNB4	Inverse variance weighted	2	0.0526686	0.0225607	0.0195678
CACYBP	Wald ratio	1	0.00634896	0.0117356	0.588508
CADM1	Inverse variance weighted	4	0.0252444	0.0655794	0.700279
CADM3	Wald ratio	1	0.00063228	0.05748	0.991223
CALB1	Wald ratio	1	-0.0119654	0.0105144	0.25512
CALCA	Inverse variance weighted	6	-0.003249	0.0331894	0.922017
CALCB	Inverse variance weighted	2	0.0111804	0.0515619	0.828336
CALCOCO1	Inverse variance weighted	3	-0.0380181	0.0811016	0.639233
CALCOCO2	Inverse variance weighted	3	0.0147071	0.027458	0.592221
CAMK1	Inverse variance weighted	2	0.0007188	0.00500123	0.885718
CAMK1D	Wald ratio	1	-0.00868816	0.0121343	0.473991
CAMK2A	Wald ratio	1	0.00853324	0.0156286	0.585066
CAMK2B	Wald ratio	1	0.00588663	0.0120135	0.624134
CAMK4	Inverse variance weighted	2	0.176751	0.059037	0.0027543
CAMKK1	Inverse variance weighted	3	0.00539527	0.0376826	0.886151
CAMP	Inverse variance weighted	13	0.0233825	0.0137861	0.0898697
CANT1	Inverse variance weighted	6	0.0534849	0.0278515	0.0548125
CAP1	Wald ratio	1	0.208247	0.0933426	0.0256811
CAPG	Inverse variance weighted	2	-0.00633124	0.00637295	0.320488
CAPN1_CAPNS1	Wald ratio	1	0.00899479	0.0140106	0.520873
CAPN2	Inverse variance weighted	3	0.00938902	0.0451067	0.835111
CAPN3	Inverse variance weighted	3	0.0997582	0.0909551	0.272735
CAPNS1	Wald ratio	1	0.00951641	0.0197436	0.629806
CARD18	Inverse variance weighted	2	0.0581126	0.0199941	0.00365507
CARD19	Wald ratio	1	0.00489239	0.00896042	0.585066
CARD9	Inverse variance weighted	2	0.0944259	0.0252408	0.000183287
CARS	Inverse variance weighted	2	-0.0112013	0.118966	0.924985
CASC4	Inverse variance weighted	4	-0.025603	0.0147037	0.0816383
CASK	Wald ratio	1	0.166185	0.0909606	0.0676998
CASP1	Wald ratio	1	0.00909998	0.0210161	0.665015
CASP10	Wald ratio	1	0.0129694	0.0248456	0.60167
CASP2	Wald ratio	1	-0.0871959	0.0400349	0.029406
CASP3	Wald ratio	1	-0.0028874	0.0197767	0.883921
CASP8	Inverse variance weighted	2	-0.0224127	0.0669992	0.737986
CASQ1	Wald ratio	1	-0.00722261	0.0182851	0.692843
CASS4	Wald ratio	1	-0.109913	0.05098	0.0310837
CAST	Wald ratio	1	-0.00190945	0.0189055	0.91955
CAT	Inverse variance weighted	2	-0.00260541	0.0195355	0.893902
CAV2	Inverse variance weighted	2	0.0679829	0.0278518	0.0146515
CAV3	Inverse variance weighted	2	-0.0621789	0.0237791	0.00892653
CBFB	Wald ratio	1	0.00991701	0.018163	0.585066
CBL	Wald ratio	1	0.00593263	0.010966	0.588508
CBLIF	Inverse variance weighted	10	-0.00282125	0.0137867	0.837856
CBLN1	Inverse variance weighted	2	-0.0104134	0.0068126	0.126375
CBLN4	Wald ratio	1	-0.0353535	0.0313417	0.25932
CBR1	Inverse variance weighted	2	0.00829512	0.0137695	0.546889
CBR3	Wald ratio	1	-0.00930437	0.00747339	0.213132
CBS	Wald ratio	1	-0.0935151	0.0430945	0.0300068
CBX1	Wald ratio	1	-0.189632	0.0695898	0.00643015
CBX7	Wald ratio	1	0.00775203	0.0134118	0.563264
CC2D1A	Wald ratio	1	0.215576	0.111007	0.0521371
CCBL2	Wald ratio	1	0.0211926	0.012946	0.10163
CCDC101	Wald ratio	1	-0.113589	0.0509141	0.0256811
CCDC126	Inverse variance weighted	4	0.0148731	0.0187088	0.426626
CCDC134	Inverse variance weighted	2	0.04807	0.0260293	0.064781
CCDC167	Wald ratio	1	0.0566191	0.0266694	0.0337539
CCDC19	Wald ratio	1	0.0190519	0.0513529	0.710638
CCDC25	Wald ratio	1	0.199315	0.0571268	0.000484831
CCDC50	Inverse variance weighted	4	0.0181259	0.0322894	0.574553
CCDC51	Wald ratio	1	-0.0930031	0.0431369	0.0310837
CCDC64	Inverse variance weighted	3	0.219228	0.0700883	0.00176071
CCDC80	Inverse variance weighted	3	-0.0318991	0.0337884	0.345125
CCDC90B	Inverse variance weighted	2	0.179983	0.112014	0.108098
CCK	Inverse variance weighted	5	-0.0169603	0.0247782	0.49367
CCL11	Inverse variance weighted	2	0.0119128	0.0148086	0.421138
CCL13	Inverse variance weighted	12	0.00890889	0.0175184	0.611071
CCL14	Inverse variance weighted	2	-0.0142155	0.00792314	0.072785
CCL15	Inverse variance weighted	2	0.0132742	0.00753589	0.0781591
CCL16	Wald ratio	1	0.00160452	0.00644387	0.803361
CCL17	Inverse variance weighted	5	0.0102802	0.0122657	0.40196
CCL18	Inverse variance weighted	2	-0.020195	0.00823436	0.0141856
CCL19	Inverse variance weighted	2	-0.101768	0.0357025	0.00436578
CCL2	Inverse variance weighted	7	0.0165511	0.0169023	0.327472
CCL20	Inverse variance weighted	3	0.0390076	0.050634	0.441072
CCL21	Wald ratio	1	-0.0141347	0.0138034	0.305835
CCL23	Wald ratio	1	0.0183886	0.0111042	0.0977218
CCL24	Inverse variance weighted	8	0.0139894	0.0112872	0.215196
CCL25	Inverse variance weighted	7	0.00283682	0.0111317	0.798846
CCL26	Inverse variance weighted	4	0.0120162	0.0393368	0.760008
CCL27	Inverse variance weighted	6	-0.0349631	0.0319949	0.274494
CCL28	Inverse variance weighted	3	-0.00251	0.0198412	0.899333
CCL3	Inverse variance weighted	2	-0.0265505	0.0108177	0.0141135
CCL3L1	Wald ratio	1	-0.0221068	0.0180464	0.220575
CCL4	Inverse variance weighted	3	-0.00717789	0.0124988	0.565773
CCL4L1	Wald ratio	1	-0.00639649	0.0180692	0.723339
CCL4L2_CCL4L1	Inverse variance weighted	3	-0.0158647	0.020247	0.433298
CCL5	Inverse variance weighted	8	0.00890463	0.0248862	0.720483
CCL7	Wald ratio	1	0.0154425	0.00745655	0.0383588
CCL8	Wald ratio	1	0.0122672	0.00601335	0.0413503
CCM2	Wald ratio	1	-0.000758657	0.0446269	0.986437
CCN1	Inverse variance weighted	9	0.00137095	0.0397324	0.972475
CCN2	Inverse variance weighted	15	0.0105381	0.0192077	0.583252
CCN3	Inverse variance weighted	3	0.0683557	0.026391	0.00959447
CCN4	Inverse variance weighted	11	0.00851376	0.0135789	0.530669
CCN5	Wald ratio	1	0.0274854	0.109503	0.801814
CCN6	Wald ratio	1	0.000928337	0.0290105	0.974472
CCNA1	Wald ratio	1	-0.113589	0.0509141	0.0256811
CCNA2	Wald ratio	1	-0.0832989	0.037337	0.0256811
CCNB1	Inverse variance weighted	2	0.133597	0.0627409	0.0332262
CCNB2	Inverse variance weighted	2	0.0423473	0.0140922	0.00265571
CCNC_CDK8	Inverse variance weighted	2	0.0107972	0.0184567	0.558545
CCNH	Inverse variance weighted	3	-0.0069112	0.0243428	0.776478
CCPG1	Wald ratio	1	0.0718588	0.0370025	0.0521371
CCS	Wald ratio	1	0.00188039	0.0113276	0.868157
CCT5	Wald ratio	1	-0.136711	0.0622829	0.0281636
CCT7	Wald ratio	1	0.0878397	0.0380423	0.0209436
CD101	Wald ratio	1	-0.00158994	0.0180675	0.929877
CD109	Inverse variance weighted	2	0.00620695	0.0167435	0.710856
CD14	Inverse variance weighted	4	0.0502538	0.0162818	0.0020253
CD160	Inverse variance weighted	11	-0.0124657	0.0171646	0.467688
CD163	Inverse variance weighted	15	-0.0321458	0.0179826	0.0738396
CD164	Inverse variance weighted	9	-0.0305364	0.0320405	0.340562
CD164L2	Inverse variance weighted	3	0.0652533	0.0377888	0.0842054
CD177	Wald ratio	1	0.0101354	0.00947238	0.284619
CD1C	Inverse variance weighted	12	-0.00753378	0.0316521	0.811867
CD1D	Wald ratio	1	0.166185	0.0909606	0.0676998
CD200	Inverse variance weighted	2	0.0193732	0.0174489	0.266878
CD200R1	Inverse variance weighted	7	-0.00999638	0.00936847	0.285961
CD200R1L	Wald ratio	1	0.0216574	0.0139008	0.119233
CD207	Inverse variance weighted	13	0.00370144	0.0171624	0.829244
CD209	Inverse variance weighted	3	-0.00206768	0.00620578	0.738993
CD22	Inverse variance weighted	17	0.0170174	0.0257832	0.509243
CD226	Wald ratio	1	0.0109429	0.0209634	0.60167
CD244	Inverse variance weighted	12	-0.0318385	0.0295705	0.281615
CD247	Wald ratio	1	0.138832	0.0622284	0.0256811
CD248	Inverse variance weighted	4	0.0595761	0.041513	0.151253
CD27	Wald ratio	1	-0.000382658	0.00889902	0.965702
CD274	Inverse variance weighted	6	0.010124	0.0168368	0.547639
CD276	Inverse variance weighted	5	0.00231261	0.00771076	0.764238
CD28	Inverse variance weighted	5	0.02315	0.0365125	0.526062
CD2AP	Wald ratio	1	0.179647	0.0925062	0.0521371
CD300A	Inverse variance weighted	3	-0.0107039	0.00945433	0.257562
CD300C	Inverse variance weighted	10	0.00849935	0.0187591	0.650492
CD300E	Inverse variance weighted	9	-0.00227226	0.0236226	0.92337
CD300LB	Wald ratio	1	0.0217532	0.0553516	0.694319
CD300LF	Inverse variance weighted	5	0.000254211	0.011498	0.982361
CD300LG	Inverse variance weighted	9	0.0724389	0.0375048	0.0534263
CD302	Inverse variance weighted	4	-0.00632034	0.0275461	0.818522
CD320	Wald ratio	1	0.178498	0.0800079	0.0256811
CD33	Inverse variance weighted	4	0.00177849	0.00626125	0.776374
CD34	Inverse variance weighted	2	-0.00244395	0.0114471	0.830937
CD36	Wald ratio	1	0.00711259	0.0121583	0.558548
CD37	Wald ratio	1	0.13176	0.0570635	0.0209436
CD38	Inverse variance weighted	2	-0.0085814	0.0545698	0.875044
CD3E	Inverse variance weighted	3	0.0161046	0.0182104	0.376501
CD4	Inverse variance weighted	4	0.00500487	0.0394375	0.899014
CD40	Inverse variance weighted	2	-0.0217659	0.0120925	0.0718677
CD40LG	Inverse variance weighted	12	-0.00530619	0.0213312	0.803552
CD44	Wald ratio	1	0.21045	0.0764996	0.00594136
CD46	Inverse variance weighted	4	0.0246058	0.0327034	0.451814
CD47	Wald ratio	1	0.107788	0.0555037	0.0521371
CD48	Inverse variance weighted	7	-0.000836994	0.0198505	0.966367
CD5	Inverse variance weighted	4	0.00100368	0.00956	0.916386
CD55	Wald ratio	1	-0.000442071	0.0110518	0.968093
CD58	Inverse variance weighted	11	0.00244937	0.0161637	0.879553
CD59	Wald ratio	1	-0.0331415	0.0178564	0.0634536
CD5L	Wald ratio	1	0.00817671	0.0148667	0.582319
CD6	Inverse variance weighted	9	-0.00370383	0.0118213	0.754039
CD63	Inverse variance weighted	9	0.00685824	0.0333175	0.836912
CD68	Wald ratio	1	-0.066473	0.0610404	0.276154
CD69	Inverse variance weighted	6	-0.00816527	0.0400792	0.838566
CD7	Inverse variance weighted	2	-0.0101364	0.0168166	0.546666
CD70	Wald ratio	1	0.0309088	0.0217821	0.155899
CD72	Wald ratio	1	-0.0302617	0.0334383	0.365465
CD74	Inverse variance weighted	2	-0.149813	0.0390687	0.000125771
CD79B	Inverse variance weighted	12	0.0104573	0.0200178	0.601394
CD81	Inverse variance weighted	2	0.168787	0.0589282	0.00417954
CD83	Inverse variance weighted	9	-0.00336987	0.032749	0.918042
CD84	Inverse variance weighted	10	-0.0293856	0.036007	0.414438
CD86	Wald ratio	1	-0.326186	0.0906575	0.000320674
CD8A	Inverse variance weighted	6	-0.0206473	0.0269278	0.443222
CD8B	Wald ratio	1	0.0422884	0.0185476	0.0226077
CD9	Inverse variance weighted	2	0.0553038	0.0176603	0.00173891
CD93	Inverse variance weighted	5	0.101923	0.0401517	0.0111344
CD96	Wald ratio	1	-0.0288736	0.020135	0.151572
CD99	Inverse variance weighted	4	0.0211215	0.0372603	0.570808
CD99L2	Inverse variance weighted	5	-0.0788827	0.0838173	0.34664
CDA	Wald ratio	1	0	0.0151683	1
CDC25B	Wald ratio	1	-0.00285118	0.0259199	0.912409
CDC27	Inverse variance weighted	2	0.187472	0.0561733	0.000845725
CDC34	Wald ratio	1	-0.011975	0.108863	0.912409
CDC37	Inverse variance weighted	3	0.181782	0.0556491	0.00108858
CDC42	Wald ratio	1	-0.0128454	0.089828	0.88629
CDC42BPA	Inverse variance weighted	2	0.0155394	0.0142261	0.274696
CDC42BPB	Inverse variance weighted	2	0.140469	0.0498292	0.00481728
CDCP1	Inverse variance weighted	5	-0.0101872	0.0288891	0.724364
CDH1	Inverse variance weighted	4	-0.00296637	0.0117264	0.800295
CDH11	Inverse variance weighted	2	0.0245134	0.0240185	0.307442
CDH12	Wald ratio	1	0.0248375	0.0272043	0.361243
CDH13	Wald ratio	1	0.0447201	0.0261368	0.0870811
CDH15	Inverse variance weighted	2	-0.00669649	0.0156877	0.66948
CDH17	Inverse variance weighted	6	-0.0151668	0.0104082	0.145061
CDH2	Inverse variance weighted	11	-0.0483677	0.028672	0.0916166
CDH23	Wald ratio	1	0.00769769	0.0180274	0.669379
CDH3	Inverse variance weighted	4	0.007929	0.0163247	0.627177
CDH5	Inverse variance weighted	2	0.0143263	0.00725425	0.0482813
CDH6	Inverse variance weighted	5	0.0163752	0.0148219	0.26925
CDH7	Wald ratio	1	0.0161454	0.0224554	0.472141
CDH8	Inverse variance weighted	2	0.0466554	0.0167253	0.00527865
CDHR1	Wald ratio	1	0.0141859	0.0143292	0.322174
CDHR2	Inverse variance weighted	8	-0.0266222	0.0545612	0.625597
CDHR3	Inverse variance weighted	2	-0.0497208	0.0390491	0.202916
CDHR5	Inverse variance weighted	5	-0.00224495	0.0226303	0.920979
CDK2AP2	Wald ratio	1	0.249897	0.112011	0.0256811
CDK5_CDK5R1	Wald ratio	1	0.0339612	0.01555	0.0289622
CDKN1A	Inverse variance weighted	5	-0.0559995	0.0296684	0.0590908
CDKN1B	Wald ratio	1	0.00760003	0.0131488	0.563264
CDKN2D	Inverse variance weighted	3	0.0229271	0.0319753	0.473358
CDKN3	Wald ratio	1	-0.110977	0.0509535	0.029406
CDSN	Inverse variance weighted	2	0.00592122	0.0219066	0.786934
CDYL2	Inverse variance weighted	2	-0.0163534	0.0447072	0.714523
CEACAM16	Wald ratio	1	-0.00274301	0.0163275	0.866583
CEACAM19	Wald ratio	1	0.103513	0.0499341	0.0381723
CEACAM20	Inverse variance weighted	2	0.111701	0.0399849	0.00521292
CEACAM21	Wald ratio	1	-0.0762964	0.0350305	0.029406
CEACAM3	Inverse variance weighted	2	0.110239	0.037457	0.00324961
CEACAM4	Wald ratio	1	0.104124	0.0466713	0.0256811
CEACAM5	Inverse variance weighted	10	0.00399728	0.018968	0.833092
CEACAM7	Wald ratio	1	-0.0127279	0.0152248	0.403155
CEACAM8	Inverse variance weighted	7	-0.0173853	0.0246746	0.48107
CEBPA	Wald ratio	1	-0.118191	0.0569871	0.0380793
CEBPG	Inverse variance weighted	2	0.152597	0.0508888	0.00271188
CECR1	Wald ratio	1	0.00767144	0.00712959	0.281927
CEL	Inverse variance weighted	2	0.0195304	0.0268049	0.466238
CELA1	Wald ratio	1	-0.0437178	0.0260846	0.0937382
CELA2A	Inverse variance weighted	10	0.0214408	0.0305891	0.483347
CELA3A	Inverse variance weighted	14	0.0192821	0.0190304	0.310953
CELF2	Wald ratio	1	0.0585545	0.0879196	0.505411
CELSR2	Wald ratio	1	-0.0176961	0.0124184	0.154157
CEMIP2	Wald ratio	1	-0.00541999	0.025566	0.832107
CENPW	Inverse variance weighted	2	-0.000388148	0.0218102	0.985801
CEP112	Wald ratio	1	-0.00470884	0.0205626	0.818869
CEP20	Inverse variance weighted	4	0.12759	0.0335385	0.00014221
CEP43	Inverse variance weighted	5	-0.094964	0.106979	0.374707
CEP85	Wald ratio	1	0.0898235	0.0462531	0.0521371
CER1	Wald ratio	1	-0.120453	0.0527147	0.0223128
CERT	Inverse variance weighted	4	0.111126	0.055403	0.0448802
CES1	Inverse variance weighted	17	-0.0191524	0.0338406	0.571421
CES2	Inverse variance weighted	2	-0.0237305	0.083822	0.777095
CES3	Inverse variance weighted	7	0.0205515	0.0276175	0.456787
CETN2	Wald ratio	1	0.0157344	0.0290839	0.588508
CETN3	Inverse variance weighted	3	0.0469081	0.0224246	0.0364555
CFB	Wald ratio	1	-0.0151661	0.0228405	0.50669
CFC1	Wald ratio	1	0.00714639	0.0136904	0.60167
CFD	Inverse variance weighted	3	0.000191102	0.0266024	0.994268
CFH	Wald ratio	1	-0.00824396	0.0110361	0.455064
CFHR1	Inverse variance weighted	3	-0.00318417	0.0213843	0.881631
CFHR2	Wald ratio	1	-0.000294445	0.00613427	0.961716
CFHR3	Wald ratio	1	0.113589	0.0509141	0.0256811
CFI	Wald ratio	1	0.0292945	0.0152974	0.0554925
CFL1	Wald ratio	1	-0.0209114	0.0161478	0.19532
CFP	Wald ratio	1	-0.0284821	0.0130353	0.0288888
CGA	Wald ratio	1	0.0930031	0.0431369	0.0310837
CGA_CGB	Wald ratio	1	-0.0215379	0.0209106	0.30301
CGA_CGB_CGB5_CGB7_CGB8_CGB3	Wald ratio	1	0.024513	0.0104891	0.0194392
CGA_CGB7_CGB5_CGB3_CGB8	Wald ratio	1	0.0203171	0.00869367	0.0194392
CGA_FSHB	Wald ratio	1	0.0995707	0.0460549	0.0306182
CGA_LHB	Wald ratio	1	-0.0333413	0.0142059	0.0189253
CGA_TSHB	Inverse variance weighted	2	0.0197203	0.0405499	0.626739
CGB_CGB5_CGB8	Wald ratio	1	-0.0260037	0.0611851	0.670837
CGB2	Inverse variance weighted	3	0.013511	0.0463669	0.770751
CGREF1	Inverse variance weighted	3	0.00119453	0.00882964	0.892386
CHAC2	Inverse variance weighted	2	-0.00168381	0.0467029	0.97124
CHAD	Inverse variance weighted	3	-0.0477084	0.0583099	0.413251
CHCHD10	Wald ratio	1	0.0041014	0.00947205	0.665015
CHFR	Wald ratio	1	0.0101868	0.0253402	0.687684
CHGA	Inverse variance weighted	4	-0.032948	0.0211381	0.119067
CHGB	Inverse variance weighted	6	0.0113722	0.0089487	0.203794
CHI3L1	Wald ratio	1	-0.0075642	0.00528596	0.15243
CHI3L2	Inverse variance weighted	4	0.046963	0.0167428	0.00503225
CHIA	Inverse variance weighted	2	0.0441507	0.0302484	0.144398
CHIC2	Inverse variance weighted	2	-0.0212794	0.0193973	0.27263
CHIT1	Wald ratio	1	0.0106922	0.00617688	0.0834518
CHKB	Wald ratio	1	0.00249479	0.0226799	0.912409
CHL1	Inverse variance weighted	4	-0.0333016	0.0399939	0.405032
CHMP1A	Inverse variance weighted	4	-0.0125217	0.0512427	0.806952
CHMP2A	Wald ratio	1	0.107788	0.0555037	0.0521371
CHMP2B	Inverse variance weighted	2	-0.0281754	0.0379293	0.457579
CHMP3	Wald ratio	1	0.0063539	0.0126572	0.615668
CHP1	Wald ratio	1	0.00737027	0.0121222	0.543187
CHRD	Wald ratio	1	0.144331	0.0797408	0.0702958
CHRDL1	Inverse variance weighted	2	-0.138933	0.0719605	0.0535222
CHRDL2	Wald ratio	1	-0.00530071	0.0208689	0.799496
CHST1	Wald ratio	1	0.0247496	0.0322681	0.443082
CHST11	Inverse variance weighted	2	-0.000554507	0.0216604	0.979576
CHST12	Inverse variance weighted	2	-0.0442975	0.0170649	0.00943646
CHST14	Wald ratio	1	-0.120453	0.0527147	0.0223128
CHST15	Inverse variance weighted	3	0.00946233	0.026012	0.716031
CHST2	Wald ratio	1	0.228992	0.0851586	0.00716664
CHST3	Wald ratio	1	0.197639	0.0855952	0.0209436
CHST4	Inverse variance weighted	2	0.00569598	0.085899	0.947131
CHST6	Wald ratio	1	0.349685	0.0977048	0.000344911
CHST9	Wald ratio	1	-0.022273	0.0176071	0.205871
CIAPIN1	Inverse variance weighted	4	0.108985	0.0696446	0.117612
CILP	Wald ratio	1	0.0100525	0.0185814	0.588508
CILP2	Wald ratio	1	0.0398512	0.136946	0.771051
CINP	Inverse variance weighted	2	0.0331134	0.0702186	0.63723
CIRBP	Wald ratio	1	0.00530566	0.0101641	0.60167
CISD1	Wald ratio	1	0.038884	0.0218204	0.0747492
CISD2	Wald ratio	1	0.135317	0.070076	0.0534831
CKAP2	Inverse variance weighted	2	0.0913109	0.0291874	0.00175743
CKAP4	Inverse variance weighted	4	-0.00408432	0.0207431	0.843906
CKM	Wald ratio	1	0.0105457	0.03186	0.740644
CKM_CKB	Inverse variance weighted	3	0.00672826	0.0221204	0.761002
CKMT1A	Inverse variance weighted	3	-0.0461781	0.0466083	0.321797
CKMT1A_CKMT1B	Inverse variance weighted	5	0.10742	0.0390616	0.00595913
CKMT1B	Wald ratio	1	-0.060061	0.0139385	1.63994e-05
CKMT2	Inverse variance weighted	2	-0.0186698	0.0873568	0.830767
CKS1B	Wald ratio	1	-0.0064859	0.0111442	0.560567
CLC	Inverse variance weighted	7	0.00119036	0.0390747	0.975697
CLCA1	Wald ratio	1	-0.102061	0.0467097	0.0288888
CLEC10A	Inverse variance weighted	8	-0.0171542	0.0193048	0.374217
CLEC11A	Inverse variance weighted	2	0.00739927	0.014117	0.600183
CLEC12A	Wald ratio	1	0.00405459	0.00712582	0.569356
CLEC14A	Inverse variance weighted	6	0.0350303	0.0246745	0.155697
CLEC1A	Inverse variance weighted	6	0.0274368	0.0096559	0.00449087
CLEC1B	Inverse variance weighted	9	-0.00548753	0.0205273	0.789216
CLEC2A	Inverse variance weighted	2	0.00661432	0.0505558	0.895908
CLEC2D	Wald ratio	1	-0.00206465	0.0187695	0.912409
CLEC3B	Wald ratio	1	0.0310786	0.0234555	0.185171
CLEC4A	Inverse variance weighted	10	0.0300011	0.0406918	0.460954
CLEC4C	Inverse variance weighted	21	0.00205724	0.00849017	0.808541
CLEC4D	Inverse variance weighted	7	-0.000713872	0.0135443	0.957966
CLEC4G	Inverse variance weighted	9	0.00143706	0.0141991	0.919385
CLEC4M	Wald ratio	1	0.0594992	0.0266693	0.0256811
CLEC5A	Wald ratio	1	-0.00384103	0.0148302	0.795635
CLEC6A	Inverse variance weighted	10	0.00415373	0.0172123	0.809305
CLEC7A	Inverse variance weighted	3	-0.00386937	0.0166992	0.816763
CLGN	Wald ratio	1	-0.00352396	0.0137655	0.797951
CLIC1	Inverse variance weighted	2	0.224022	0.0675669	0.00091462
CLIC2	Inverse variance weighted	3	0.0855468	0.0602628	0.155735
CLIC4	Wald ratio	1	0.107788	0.0555037	0.0521371
CLIC5	Wald ratio	1	-0.136267	0.0622508	0.0285968
CLINT1	Wald ratio	1	0.00524479	0.00969462	0.588508
CLIP2	Inverse variance weighted	2	-0.075217	0.0379613	0.0475449
CLK2	Wald ratio	1	-0.00249479	0.0226799	0.912409
CLMP	Inverse variance weighted	3	0.0354861	0.05875	0.545831
CLN5	Inverse variance weighted	2	-0.00988627	0.0198877	0.619115
CLPP	Wald ratio	1	0.142354	0.0622992	0.0223128
CLPS	Inverse variance weighted	6	-0.00288437	0.0209405	0.890445
CLPSL1	Wald ratio	1	0.00328481	0.00885394	0.710638
CLPSL2	Inverse variance weighted	2	0.0158126	0.0303321	0.602147
CLSPN	Wald ratio	1	0.0166522	0.0562575	0.76723
CLSTN1	Inverse variance weighted	2	-0.111625	0.0625312	0.0742447
CLSTN2	Inverse variance weighted	3	-0.00534918	0.0209855	0.798801
CLSTN3	Wald ratio	1	-0.335994	0.0906621	0.000210558
CLTA	Wald ratio	1	0.0156555	0.0477301	0.742912
CLTC	Inverse variance weighted	2	0.102649	0.0345644	0.00298015
CLU	Inverse variance weighted	4	0.0114797	0.0283906	0.685956
CLUL1	Inverse variance weighted	7	0.00988353	0.0170038	0.561069
CMA1	Inverse variance weighted	2	0.105323	0.0367814	0.00419019
CMBL	Inverse variance weighted	2	0.0205826	0.082256	0.802412
CMPK1	Wald ratio	1	0.0144803	0.0202238	0.473991
CNDP1	Inverse variance weighted	2	0.0190444	0.0440174	0.665265
CNDP2	Wald ratio	1	0.0462772	0.0207428	0.0256811
CNEP1R1	Inverse variance weighted	2	0.185811	0.0645293	0.00398336
CNGA2	Wald ratio	1	-0.0940465	0.0430616	0.0289622
CNGB3	Wald ratio	1	-0.00344767	0.0221004	0.876033
CNN1	Inverse variance weighted	6	0.0159664	0.0255013	0.531247
CNN2	Wald ratio	1	-0.0623377	0.0424933	0.142376
CNOT1	Wald ratio	1	0.107788	0.0555037	0.0521371
CNP	Wald ratio	1	-0.0478004	0.0569053	0.400908
CNPY2	Wald ratio	1	0.00143119	0.0447246	0.974472
CNPY3	Inverse variance weighted	2	0.00168692	0.0489993	0.972536
CNPY4	Inverse variance weighted	2	0.0518325	0.0458832	0.258618
CNRIP1	Inverse variance weighted	2	0.00287309	0.0189238	0.879326
CNST	Inverse variance weighted	4	0.00814246	0.0711762	0.908922
CNTF	Inverse variance weighted	2	0.128927	0.0461414	0.00520317
CNTFR	Inverse variance weighted	3	-0.018984	0.0762694	0.803433
CNTN1	Inverse variance weighted	3	0.00318707	0.0142286	0.822764
CNTN2	Inverse variance weighted	3	0.00460148	0.00912241	0.61397
CNTN3	Inverse variance weighted	15	-0.0210064	0.022991	0.360885
CNTN4	Inverse variance weighted	6	0.0103365	0.0591661	0.861313
CNTN5	Inverse variance weighted	4	0.00165482	0.0206063	0.935993
CNTNAP2	Inverse variance weighted	3	0.0114912	0.0138495	0.406694
CNTNAP5	Inverse variance weighted	2	0.0961041	0.0338881	0.00456928
COA3	Inverse variance weighted	2	0.0501962	0.0251017	0.0455314
COCH	Inverse variance weighted	6	0.00031056	0.0210162	0.98821
COL10A1	Wald ratio	1	-0.0372601	0.0176755	0.035031
COL11A2	Wald ratio	1	-0.122473	0.0560517	0.0288888
COL13A1	Wald ratio	1	0.00823183	0.0571655	0.8855
COL15A1	Wald ratio	1	-0.0258804	0.0246012	0.2928
COL1A1	Wald ratio	1	-0.0428774	0.036306	0.237603
COL23A1	Wald ratio	1	0.154319	0.0800828	0.0539796
COL25A1	Wald ratio	1	0.124948	0.0560056	0.0256811
COL28A1	Wald ratio	1	0.138685	0.0461206	0.0026384
COL2A1	Inverse variance weighted	4	-0.00752308	0.00680889	0.269207
COL4A1	Inverse variance weighted	9	0.0121721	0.0259948	0.639604
COL4A3BP	Inverse variance weighted	2	0.0532376	0.0271282	0.049711
COL6A1	Wald ratio	1	-0.00551781	0.00462515	0.232869
COL6A2	Wald ratio	1	0.0277217	0.02022	0.170375
COL6A3	Inverse variance weighted	2	0.035547	0.157289	0.821203
COL6A5	Wald ratio	1	0.208247	0.0933426	0.0256811
COL9A1	Inverse variance weighted	2	-0.0407	0.045303	0.368976
COLEC10	Inverse variance weighted	4	0.00181808	0.0367009	0.960491
COLEC11	Wald ratio	1	0.023998	0.00670523	0.000344911
COLEC12	Inverse variance weighted	3	-0.00204132	0.0212463	0.923458
COLGALT1	Inverse variance weighted	2	0.0155627	0.0589093	0.791641
COLGALT2	Inverse variance weighted	2	0.19968	0.0955386	0.0366134
COMMD1	Wald ratio	1	0.0123874	0.105875	0.90686
COMMD7	Wald ratio	1	0.00505971	0.0140158	0.718099
COMMD9	Wald ratio	1	0.119765	0.0616708	0.0521371
COMP	Inverse variance weighted	3	0.0371555	0.0273668	0.174564
COMT	Inverse variance weighted	2	0.023652	0.0208933	0.257619
COPE	Wald ratio	1	0.0594501	0.0280029	0.0337539
COPS2	Wald ratio	1	-0.000921152	0.00837411	0.912409
COPS7B	Inverse variance weighted	3	-0.00293097	0.0115824	0.800227
CORO1A	Inverse variance weighted	3	0.119342	0.0657787	0.069632
COTL1	Inverse variance weighted	2	0.0937174	0.0527686	0.0757315
COX5A	Wald ratio	1	-0.0962176	0.0434195	0.0266915
COX5B	Inverse variance weighted	3	0.161511	0.0588368	0.00604997
COX6A2	Wald ratio	1	0.138832	0.0622284	0.0256811
COX6C	Inverse variance weighted	3	0.0141212	0.0290226	0.626572
COX7A1	Wald ratio	1	-0.146971	0.0565057	0.00929525
COX7A2L	Wald ratio	1	0.00997914	0.0907195	0.912409
COX8A	Wald ratio	1	0.0040536	0.0109261	0.710638
CPA1	Inverse variance weighted	15	-0.0107726	0.0259826	0.678429
CPA2	Inverse variance weighted	2	-0.0300758	0.0138777	0.0302195
CPA4	Wald ratio	1	0.00151045	0.00472017	0.748968
CPB1	Inverse variance weighted	6	-0.0134869	0.031835	0.671821
CPB2	Wald ratio	1	-0.0074357	0.00680925	0.274833
CPD	Inverse variance weighted	2	0.098505	0.0337382	0.00350386
CPE	Inverse variance weighted	6	0.0544183	0.0334148	0.103405
CPLX1	Inverse variance weighted	3	0.150493	0.0496498	0.0024367
CPLX2	Wald ratio	1	-0.0249669	0.0975271	0.797951
CPM	Inverse variance weighted	5	-0.0485238	0.0305855	0.112626
CPN1	Wald ratio	1	0.0657623	0.0294766	0.0256811
CPN2	Inverse variance weighted	2	0.0079647	0.00887112	0.36928
CPNE1	Wald ratio	1	-0.00302527	0.00713508	0.671566
CPOX	Inverse variance weighted	8	-0.0330881	0.032689	0.311437
CPPED1	Wald ratio	1	-0.0167368	0.00847004	0.0481548
CPQ	Inverse variance weighted	2	0.0200311	0.0246869	0.417132
CPT1B	Inverse variance weighted	2	0.0469568	0.0150933	0.0018639
CPVL	Inverse variance weighted	8	0.0171258	0.00904454	0.0582923
CPXM1	Inverse variance weighted	14	0.0159998	0.015155	0.291087
CPZ	Wald ratio	1	-0.0149658	0.0286153	0.600974
CR1	Inverse variance weighted	4	0.0229733	0.0234384	0.327007
CR2	Inverse variance weighted	20	-0.000957001	0.0289977	0.973672
CRABP1	Inverse variance weighted	2	0.0480525	0.0172044	0.00522146
CRABP2	Inverse variance weighted	2	-0.00288536	0.0372386	0.938239
CRACR2A	Inverse variance weighted	4	0.033437	0.0345099	0.33259
CRADD	Inverse variance weighted	3	0.0169145	0.0714498	0.812865
CRAT	Wald ratio	1	-0.104137	0.0677975	0.124538
CRCP	Inverse variance weighted	2	0.0419956	0.0263693	0.111251
CREB3L1	Inverse variance weighted	2	0.136284	0.0476906	0.00426767
CREB3L4	Inverse variance weighted	2	-0.0241995	0.0769404	0.753123
CREBBP	Inverse variance weighted	2	-0.0411524	0.0287838	0.152801
CREG1	Inverse variance weighted	5	0.0186616	0.0222219	0.401028
CRELD1	Wald ratio	1	0.00453346	0.00625304	0.468452
CRELD2	Inverse variance weighted	9	0.0042502	0.0231208	0.85415
CRH	Inverse variance weighted	20	-0.0243635	0.0163691	0.136649
CRHBP	Inverse variance weighted	3	0.00383165	0.00943546	0.684676
CRIM1	Inverse variance weighted	2	-0.091055	0.0291603	0.0017928
CRIP1	Inverse variance weighted	4	0.00383916	0.0134338	0.775043
CRIP2	Inverse variance weighted	3	-0.0288049	0.0299937	0.336872
CRIPT	Wald ratio	1	0.0860803	0.0380718	0.0237593
CRISP2	Inverse variance weighted	5	-0.0356712	0.0108527	0.00101316
CRISP3	Wald ratio	1	-0.0172329	0.0318537	0.588508
CRISPLD2	Inverse variance weighted	2	-0.000923431	0.120763	0.993899
CRK	Wald ratio	1	-0.119267	0.05602	0.0332543
CRKL	Wald ratio	1	0.0129247	0.0238903	0.588508
CRLF1	Inverse variance weighted	2	0.00547323	0.0536324	0.918716
CRLF2	Wald ratio	1	0.249897	0.112011	0.0256811
CRNN	Inverse variance weighted	3	-0.0141244	0.00797824	0.0766659
CROT	Inverse variance weighted	2	0.0128901	0.0117089	0.270949
CRP	Inverse variance weighted	5	0.0084547	0.0257673	0.742823
CRTAC1	Inverse variance weighted	2	0.00717174	0.00727097	0.32396
CRTAM	Inverse variance weighted	9	-0.00102474	0.0248384	0.967092
CRYAA	Wald ratio	1	-0.0832989	0.037337	0.0256811
CRYBB1	Inverse variance weighted	3	-0.0135037	0.0152753	0.376686
CRYBB2	Wald ratio	1	0.0569759	0.0299715	0.057302
CRYGD	Wald ratio	1	-0.0116672	0.0198421	0.556532
CRYGS	Wald ratio	1	-0.113589	0.0509141	0.0256811
CRYZ	Wald ratio	1	0.0135466	0.00574252	0.0183243
CRYZL1	Inverse variance weighted	3	0.00164345	0.0150435	0.913007
CSAG1	Wald ratio	1	0.00335222	0.00606188	0.580263
CSDC2	Inverse variance weighted	3	0.0572904	0.0561122	0.307256
CSDE1	Inverse variance weighted	2	0.0523377	0.0300913	0.0819827
CSF1	Inverse variance weighted	2	0.0108947	0.0292466	0.709511
CSF1R	Inverse variance weighted	5	0.0349035	0.0362893	0.336144
CSF2RA	Wald ratio	1	-0.391423	0.108789	0.000320674
CSF2RB	Inverse variance weighted	3	0.0163459	0.0163605	0.317742
CSF3	Wald ratio	1	-0.00975865	0.00753564	0.19532
CSF3R	Inverse variance weighted	3	0.122064	0.0272782	7.64893e-06
CSGALNACT2	Inverse variance weighted	4	0.0873648	0.0444834	0.0495316
CSK	Wald ratio	1	0.00682812	0.0126213	0.588508
CSMD1	Wald ratio	1	0.0199159	0.0286148	0.486429
CSMD2	Wald ratio	1	0.00727998	0.0168129	0.665015
CSN2	Inverse variance weighted	2	0.0557005	0.0518039	0.282278
CSNK1G2	Wald ratio	1	0.0109429	0.0209634	0.60167
CSNK2A2	Wald ratio	1	0.0476395	0.022408	0.0335033
CSNK2A2_CSNK2B	Inverse variance weighted	2	0.0235125	0.0193688	0.224773
CSNK2B	Inverse variance weighted	3	0.050929	0.0345563	0.140536
CSNK2B_CSNK2A1	Inverse variance weighted	2	0.0489412	0.0343778	0.154554
CSPG4	Wald ratio	1	0.0873289	0.0399858	0.0289622
CSRP1	Inverse variance weighted	2	-0.0522166	0.0686647	0.446981
CSRP2	Inverse variance weighted	2	0.0495784	0.0240183	0.0389993
CSRP3	Wald ratio	1	0.132022	0.0800133	0.0989429
CST1	Wald ratio	1	0.00830457	0.0103807	0.423711
CST2	Inverse variance weighted	7	0.00422756	0.0162892	0.795225
CST3	Inverse variance weighted	2	0.0203896	0.0158208	0.197472
CST4	Inverse variance weighted	3	-0.0171048	0.0223826	0.444748
CST5	Inverse variance weighted	8	-0.0114704	0.0108559	0.290693
CST6	Inverse variance weighted	12	0.0161081	0.0219161	0.462347
CST7	Inverse variance weighted	7	0.00216271	0.0123172	0.86062
CST8	Wald ratio	1	0.00219719	0.00882404	0.803361
CSTB	Wald ratio	1	-0.0172321	0.0109549	0.115719
CSTL1	Wald ratio	1	0.0769916	0.0396455	0.0521371
CTBP1	Wald ratio	1	0.119765	0.0616708	0.0521371
CTBS	Inverse variance weighted	2	0.000928564	0.0123459	0.940046
CTCF	Wald ratio	1	0.156185	0.0700069	0.0256811
CTF1	Wald ratio	1	-0.0225118	0.0101909	0.0271746
CTHRC1	Inverse variance weighted	3	-0.0248508	0.0661709	0.707248
CTNNA2	Inverse variance weighted	3	0.0575036	0.0417734	0.168648
CTNNB1	Inverse variance weighted	2	0.0119243	0.009391	0.204172
CTRB1	Wald ratio	1	-0.0048161	0.00953684	0.613559
CTRB2	Wald ratio	1	0.00101025	0.0315703	0.974472
CTRC	Inverse variance weighted	10	0.0154606	0.00794854	0.0517639
CTRL	Wald ratio	1	0.00701386	0.014314	0.624134
CTSA	Inverse variance weighted	3	0.0173952	0.0262472	0.507495
CTSB	Wald ratio	1	0.0107376	0.00995148	0.280588
CTSC	Inverse variance weighted	5	0.0157641	0.0232658	0.498046
CTSD	Inverse variance weighted	5	0.0146631	0.0261925	0.575601
CTSE	Inverse variance weighted	2	-0.0532617	0.041124	0.195269
CTSF	Inverse variance weighted	3	0.000347541	0.0140157	0.980217
CTSG	Wald ratio	1	0.203983	0.0569944	0.000344911
CTSH	Inverse variance weighted	2	0.00606432	0.0249472	0.807938
CTSL	Inverse variance weighted	11	0.0202543	0.0243195	0.404936
CTSO	Inverse variance weighted	8	-0.0548582	0.0307085	0.0740319
CTSS	Wald ratio	1	-0.0278534	0.0109832	0.0112127
CTSV	Inverse variance weighted	15	0.0591899	0.0213197	0.00549827
CTSZ	Inverse variance weighted	6	0.0358088	0.038945	0.35785
CTXN3	Wald ratio	1	-0.00332638	0.0302398	0.912409
CUBN	Wald ratio	1	0.00352205	0.0320186	0.912409
CUL1	Wald ratio	1	0.0961141	0.0430812	0.0256811
CUL4B	Wald ratio	1	-0.122074	0.0560488	0.029406
CUL9	Wald ratio	1	0.0549564	0.02549	0.0310837
CUTC	Wald ratio	1	0.0752353	0.0373933	0.0442199
CUZD1	Wald ratio	1	-0.000899415	0.0081765	0.912409
CX3CL1	Inverse variance weighted	2	0.0536636	0.0601658	0.372431
CXADR	Inverse variance weighted	5	-0.0493436	0.038814	0.203628
CXCL1	Wald ratio	1	0.0032287	0.00584909	0.580948
CXCL11	Inverse variance weighted	5	0.0128641	0.0114803	0.262483
CXCL12	Inverse variance weighted	4	-0.00609902	0.0351162	0.862116
CXCL13	Inverse variance weighted	6	0.0121417	0.0372019	0.744142
CXCL14	Inverse variance weighted	2	0.0898719	0.0606992	0.138711
CXCL16	Inverse variance weighted	4	0.00828946	0.0433508	0.848355
CXCL2_CXCL3	Wald ratio	1	-0.103478	0.0625243	0.0979245
CXCL3	Inverse variance weighted	2	-0.0203805	0.062171	0.743052
CXCL5	Inverse variance weighted	4	0.0271082	0.0126263	0.0317961
CXCL6	Wald ratio	1	-0.00487486	0.00633921	0.441893
CXCL8	Inverse variance weighted	5	0.0188843	0.0264736	0.475643
CXCL9	Inverse variance weighted	4	-0.0708952	0.0712483	0.319715
CYB561D1	Wald ratio	1	0.0927738	0.0424206	0.0287425
CYB5R1	Inverse variance weighted	4	0.136888	0.0505427	0.00676164
CYB5R2	Wald ratio	1	-0.120904	0.056078	0.0310837
CYB5R3	Inverse variance weighted	2	0.0441126	0.0658083	0.502654
CYCS	Inverse variance weighted	2	-0.0335218	0.0401042	0.40323
CYGB	Wald ratio	1	0.225874	0.0978231	0.0209436
CYP3A4	Inverse variance weighted	3	-0.00176633	0.0511843	0.972471
CYR61	Inverse variance weighted	2	-0.106695	0.0379043	0.00487994
CYTH2	Inverse variance weighted	3	0.0524386	0.0227413	0.0211177
CYTH4	Wald ratio	1	0.199422	0.109153	0.0676998
CYTIP	Wald ratio	1	0.208247	0.0933426	0.0256811
CYTL1	Inverse variance weighted	2	0.0156733	0.0162345	0.334328
DAB2	Inverse variance weighted	2	-0.0218933	0.0625797	0.726454
DAO	Wald ratio	1	-0.104124	0.0466713	0.0256811
DAPK1	Inverse variance weighted	2	-0.00493086	0.0374389	0.895218
DAPK2	Wald ratio	1	0.00574429	0.0106179	0.588508
DAPP1	Inverse variance weighted	2	-0.0551457	0.0670505	0.410821
DARS	Inverse variance weighted	2	-0.079012	0.0317302	0.01277
DARS1	Inverse variance weighted	3	0.0864441	0.0508046	0.0888491
DBH	Wald ratio	1	0.0198062	0.0106313	0.0624623
DBI	Wald ratio	1	-0.00311434	0.0195871	0.873669
DBNL	Inverse variance weighted	2	0.0136944	0.0166265	0.410139
DCBLD1	Inverse variance weighted	2	0.198759	0.0623496	0.00143352
DCBLD2	Inverse variance weighted	12	0.0133871	0.0394574	0.734399
DCK	Wald ratio	1	-0.058095	0.0262992	0.0271746
DCLK1	Inverse variance weighted	4	-0.0355842	0.0178004	0.0456004
DCLK3	Wald ratio	1	-0.104124	0.0466713	0.0256811
DCP1A	Wald ratio	1	-0.0287456	0.033464	0.390341
DCP1B	Wald ratio	1	-0.0101844	0.0179303	0.570035
DCTD	Wald ratio	1	0.215576	0.111007	0.0521371
DCTN1	Wald ratio	1	0.151006	0.082337	0.066654
DCTN2	Inverse variance weighted	2	-0.0451692	0.0320301	0.158477
DCTN6	Inverse variance weighted	2	0.132467	0.070698	0.0609708
DCTPP1	Inverse variance weighted	3	0.071687	0.0759657	0.345335
DCUN1D1	Inverse variance weighted	2	-0.0126852	0.0162003	0.433613
DCUN1D2	Wald ratio	1	0.0549248	0.0568579	0.334044
DCUN1D3	Wald ratio	1	-0.115332	0.0505843	0.0226077
DCUN1D5	Inverse variance weighted	3	0.0215768	0.0119263	0.0704224
DCXR	Inverse variance weighted	4	0.0670991	0.0623109	0.28155
DDAH1	Wald ratio	1	0.0725197	0.0258907	0.00509445
DDC	Inverse variance weighted	4	0.0198745	0.0144041	0.167654
DDIT3	Wald ratio	1	-0.1189	0.0560057	0.0337539
DDIT4	Inverse variance weighted	2	0.0511179	0.0397819	0.198809
DDR1	Inverse variance weighted	8	0.0624622	0.0419233	0.136247
DDR2	Inverse variance weighted	2	0.136681	0.102397	0.181937
DDX19A	Wald ratio	1	0.0898235	0.0462531	0.0521371
DDX19B	Wald ratio	1	0.0979893	0.0504579	0.0521371
DDX23	Wald ratio	1	-0.00260325	0.023666	0.912409
DDX39B	Wald ratio	1	0.00507156	0.0103501	0.624134
DDX46	Inverse variance weighted	2	0.0359702	0.049959	0.471528
DDX58	Inverse variance weighted	2	-0.00564246	0.0314447	0.857591
DDX6	Wald ratio	1	0.0898235	0.0462531	0.0521371
DEAF1	Wald ratio	1	-0.036595	0.0282587	0.19532
DECR1	Inverse variance weighted	2	-0.0598243	0.0743255	0.42088
DECR2	Inverse variance weighted	3	0.0108443	0.00912961	0.234906
DEF6	Inverse variance weighted	2	0.0319954	0.0308937	0.300359
DEFA1_DEFA1B	Inverse variance weighted	9	0.0158907	0.0359573	0.658539
DEFA1B	Wald ratio	1	-0.0330877	0.0160854	0.0396862
DEFA5	Inverse variance weighted	6	-0.0165366	0.0313053	0.597336
DEFB1	Inverse variance weighted	5	0.0186826	0.0200526	0.351504
DEFB103A	Wald ratio	1	0.156185	0.0700069	0.0256811
DEFB104A	Wald ratio	1	0.0812643	0.0930863	0.382663
DEFB105A_DEFB105B	Wald ratio	1	-0.00221759	0.0201599	0.912409
DEFB106A	Wald ratio	1	0.158111	0.0684762	0.0209436
DEFB106A_DEFB106B	Wald ratio	1	0.060452	0.028039	0.0310837
DEFB107A	Inverse variance weighted	2	0.225144	0.112281	0.0449445
DEFB107A_DEFB107B	Wald ratio	1	-0.122074	0.0560488	0.029406
DEFB108B	Wald ratio	1	-0.120453	0.0527147	0.0223128
DEFB110	Wald ratio	1	-0.0547201	0.0604642	0.365465
DEFB113	Wald ratio	1	0.0531039	0.0339539	0.117818
DEFB115	Wald ratio	1	0.249897	0.112011	0.0256811
DEFB116	Wald ratio	1	0.112853	0.0560899	0.0442199
DEFB118	Inverse variance weighted	2	0.196718	0.0795266	0.0133755
DEFB119	Wald ratio	1	-0.182478	0.0297729	8.84331e-10
DEFB125	Wald ratio	1	0.208247	0.0933426	0.0256811
DEFB128	Wald ratio	1	0.0518551	0.0243565	0.0332543
DEFB129	Wald ratio	1	-0.104124	0.0466713	0.0256811
DEFB136	Wald ratio	1	-0.108424	0.0509273	0.0332543
DEFB4A	Inverse variance weighted	2	0.0891185	0.0686967	0.194537
DEFB4A_DEFB4B	Wald ratio	1	-0.0183531	0.0801443	0.818869
DEPP1	Inverse variance weighted	2	0.000205049	0.00595832	0.972547
DERL1	Wald ratio	1	0.107788	0.0555037	0.0521371
DES	Wald ratio	1	-0.0699838	0.0587606	0.233654
DFFA	Wald ratio	1	0.179647	0.0925062	0.0521371
DGCR14	Inverse variance weighted	2	0.0425522	0.027819	0.126113
DGCR6	Wald ratio	1	0.0600131	0.0311433	0.0539796
DHFR	Inverse variance weighted	2	-0.0167419	0.00873877	0.0553886
DHH	Inverse variance weighted	2	-0.00468803	0.113523	0.96706
DHPS	Wald ratio	1	0.124948	0.0560056	0.0256811
DHRS9	Inverse variance weighted	3	0.0282048	0.02334	0.22688
DHX58	Inverse variance weighted	3	0.0430702	0.0292027	0.140247
DHX8	Inverse variance weighted	2	-0.0127595	0.0134731	0.343623
DHX9	Inverse variance weighted	2	0.0594145	0.0201037	0.00312268
DIABLO	Inverse variance weighted	2	0.003825	0.0359315	0.915223
DIDO1	Wald ratio	1	0.156185	0.0700069	0.0256811
DIMT1	Wald ratio	1	0.00775203	0.0134118	0.563264
DIRAS3	Wald ratio	1	-0.0817602	0.0373505	0.0285968
DIXDC1	Wald ratio	1	0.122261	0.0560575	0.0291834
DKK1	Inverse variance weighted	10	-0.00667591	0.0210594	0.751241
DKK2	Inverse variance weighted	3	-0.0217539	0.0213022	0.307157
DKK3	Inverse variance weighted	5	0.0311742	0.0134525	0.0204847
DKK4	Wald ratio	1	-0.0112748	0.0157031	0.472757
DKKL1	Inverse variance weighted	3	0.00593175	0.00772304	0.442452
DLD	Wald ratio	1	0.124363	0.0555936	0.0252863
DLG2	Inverse variance weighted	2	0.0517007	0.0261685	0.0481902
DLG3	Inverse variance weighted	4	0.000808914	0.0177492	0.963649
DLG4	Wald ratio	1	0.0718588	0.0370025	0.0521371
DLK1	Inverse variance weighted	2	-0.0227369	0.0173884	0.191014
DLK2	Inverse variance weighted	5	0.0631755	0.0281999	0.0250728
DLL1	Inverse variance weighted	5	-0.0244963	0.0644956	0.704083
DLL3	Inverse variance weighted	2	0.0162183	0.0208419	0.436475
DLL4	Inverse variance weighted	2	0.0152585	0.055008	0.781483
DLX3	Wald ratio	1	-0.00513433	0.0388964	0.894984
DLX4	Wald ratio	1	0.0979893	0.0504579	0.0521371
DMKN	Inverse variance weighted	3	0.0142763	0.0280463	0.610735
DMPK	Wald ratio	1	-0.0121433	0.0336379	0.718099
DNAJA2	Wald ratio	1	-0.115332	0.0505843	0.0226077
DNAJA4	Inverse variance weighted	2	0.00260328	0.0876842	0.976315
DNAJB1	Inverse variance weighted	5	0.0822933	0.05502	0.134733
DNAJB11	Inverse variance weighted	2	0.0665277	0.0297669	0.0254203
DNAJB12	Inverse variance weighted	3	-0.0573854	0.0531494	0.280276
DNAJB14	Wald ratio	1	0.00555953	0.0101823	0.585066
DNAJB2	Wald ratio	1	0.00700346	0.0134166	0.60167
DNAJB4	Inverse variance weighted	2	0.0479409	0.0212658	0.0241734
DNAJB6	Inverse variance weighted	2	-0.0295404	0.0529831	0.577156
DNAJB8	Wald ratio	1	-0.00156759	0.068156	0.98165
DNAJB9	Inverse variance weighted	2	-0.00115499	0.0143861	0.93601
DNAJC10	Wald ratio	1	0.0898235	0.0462531	0.0521371
DNAJC11	Wald ratio	1	0.203983	0.0569944	0.000344911
DNAJC15	Wald ratio	1	-0.0832989	0.037337	0.0256811
DNAJC16	Wald ratio	1	0.0898235	0.0462531	0.0521371
DNAJC17	Wald ratio	1	0.00946414	0.0181305	0.60167
DNAJC19	Wald ratio	1	-0.0174728	0.0320015	0.585066
DNAJC27	Wald ratio	1	0.208247	0.0933426	0.0256811
DNAJC30	Wald ratio	1	0.0217146	0.020294	0.284619
DNAJC4	Inverse variance weighted	2	0.0742283	0.0276545	0.00727198
DNASE2B	Wald ratio	1	-0.104124	0.0466713	0.0256811
DNER	Inverse variance weighted	6	0.00428387	0.0226212	0.8498
DNM2	Wald ratio	1	0.119765	0.0616708	0.0521371
DNMBP	Inverse variance weighted	3	-0.00424507	0.0584736	0.942126
DNMT3L	Wald ratio	1	0.00515221	0.0560023	0.926698
DNPH1	Wald ratio	1	-0.00726827	0.0198046	0.713619
DOCK9	Wald ratio	1	0.0379839	0.019981	0.057302
DOK2	Wald ratio	1	0.0106113	0.0203282	0.60167
DOS	Inverse variance weighted	2	0.122165	0.0495311	0.0136468
DOT1L	Wald ratio	1	0.0902066	0.0332498	0.00666771
DPEP1	Inverse variance weighted	4	0.00762602	0.00685581	0.26599
DPEP2	Wald ratio	1	-0.335994	0.0906621	0.000210558
DPP10	Inverse variance weighted	2	0.0760236	0.0459671	0.0981537
DPP4	Inverse variance weighted	5	0.0101847	0.0213336	0.633075
DPP6	Inverse variance weighted	4	0.00282579	0.0222413	0.8989
DPP7	Wald ratio	1	-0.00864587	0.00938748	0.35705
DPT	Wald ratio	1	-0.00261762	0.0130881	0.841481
DPY30	Wald ratio	1	-0.0403598	0.0562114	0.472757
DPYSL3	Inverse variance weighted	2	0.0716266	0.0347227	0.0391299
DRAXIN	Inverse variance weighted	14	-0.0297316	0.0302996	0.326467
DRG1	Inverse variance weighted	2	0.049421	0.0535608	0.356159
DRG2	Inverse variance weighted	3	-0.00510579	0.0746323	0.945457
DRGX	Wald ratio	1	0.00767466	0.0081472	0.346193
DSC1	Inverse variance weighted	2	0.018136	0.0167868	0.279977
DSC2	Inverse variance weighted	5	-0.0257846	0.0376146	0.493032
DSC3	Wald ratio	1	-0.0720158	0.037372	0.0539796
DSCAM	Wald ratio	1	-0.00296494	0.0245037	0.903691
DSG2	Inverse variance weighted	7	0.024652	0.0223146	0.26927
DSG3	Inverse variance weighted	10	0.00663836	0.0223947	0.766905
DSG4	Inverse variance weighted	17	0.0416406	0.0342569	0.224159
DSTN	Wald ratio	1	0.0269849	0.10881	0.804134
DTD1	Inverse variance weighted	2	-0.00133169	0.0359843	0.970479
DTD2	Wald ratio	1	-0.0811768	0.0353404	0.0216188
DTX1	Inverse variance weighted	2	0.0240544	0.0180255	0.18205
DTX3	Inverse variance weighted	3	-0.0380479	0.0326641	0.24409
DTX3L	Wald ratio	1	0.00972703	0.0186342	0.60167
DUS2	Inverse variance weighted	2	0.0493863	0.0470803	0.294187
DUSP13	Inverse variance weighted	2	-0.0173012	0.0133106	0.19367
DUSP15	Wald ratio	1	-0.119267	0.05602	0.0332543
DUSP16	Wald ratio	1	0.0649972	0.0834368	0.43598
DUSP23	Wald ratio	1	0.00598749	0.0544317	0.912409
DUSP26	Inverse variance weighted	4	0.0832335	0.0598196	0.164102
DUSP28	Wald ratio	1	-0.0459488	0.0222944	0.039303
DUSP3	Wald ratio	1	-0.0148734	0.0835586	0.858723
DUSP4	Wald ratio	1	-0.0128643	0.0320007	0.687684
DUSP6	Inverse variance weighted	3	0.069858	0.0400151	0.0808469
DUT	Wald ratio	1	0.298951	0.0946647	0.00158856
DVL2	Inverse variance weighted	2	-0.0123928	0.0508479	0.807446
DXO	Wald ratio	1	-0.00806646	0.0128652	0.530659
DYNAP	Wald ratio	1	0.0246096	0.0339911	0.469066
DYNLL2	Wald ratio	1	-0.0193934	0.0955339	0.839135
DYNLRB1	Inverse variance weighted	4	-0.00714903	0.0124568	0.566031
DYNLRB2	Wald ratio	1	0.208247	0.0933426	0.0256811
DYNLT1	Inverse variance weighted	2	0.023638	0.0660734	0.720528
DYNLT3	Inverse variance weighted	2	-0.0311843	0.0198798	0.11673
DYRK3	Wald ratio	1	0.00598749	0.0544317	0.912409
EBAG9	Wald ratio	1	-0.0671689	0.0311544	0.0310837
EBI3	Inverse variance weighted	6	0.00989465	0.0433507	0.819455
EBI3_IL27	Inverse variance weighted	15	0.0220595	0.0217986	0.311553
ECE1	Wald ratio	1	-0.00976699	0.0143001	0.494607
ECEL1	Wald ratio	1	-0.105802	0.0529011	0.0455003
ECH1	Wald ratio	1	-0.00499382	0.0122698	0.684008
ECHS1	Wald ratio	1	-0.113412	0.105992	0.284619
ECI2	Inverse variance weighted	2	-0.0192908	0.00824907	0.019359
ECM1	Wald ratio	1	-0.00943479	0.00649779	0.146502
EDA	Wald ratio	1	0.0916143	0.0430924	0.0335033
EDA2R	Inverse variance weighted	2	0.0551596	0.119294	0.643806
EDAR	Inverse variance weighted	22	-0.0124742	0.0165982	0.452328
EDC4	Inverse variance weighted	4	0.0334207	0.0322861	0.300603
EDDM3A	Inverse variance weighted	2	0.108156	0.0950526	0.255183
EDDM3B	Wald ratio	1	-0.111146	0.050891	0.0289622
EDF1	Wald ratio	1	0.00477756	0.00975012	0.624134
EDIL3	Inverse variance weighted	2	0.0553113	0.0941836	0.557022
EDN1	Wald ratio	1	-0.0780927	0.0350035	0.0256811
EDN2	Inverse variance weighted	2	-0.00503448	0.0146619	0.73132
EDN3	Wald ratio	1	0.00239499	0.0217727	0.912409
EEA1	Inverse variance weighted	2	0.0692841	0.0265197	0.00898698
EEF1D	Inverse variance weighted	2	-0.046805	0.068802	0.496324
EFCAB14	Wald ratio	1	-0.135845	0.0622001	0.0289622
EFEMP1	Inverse variance weighted	2	-0.0202672	0.0345058	0.556965
EFHA1	Wald ratio	1	0.179647	0.0925062	0.0521371
EFHD1	Wald ratio	1	0.0100185	0.0253632	0.692843
EFNA1	Inverse variance weighted	3	-0.0890478	0.0432651	0.0395718
EFNA2	Wald ratio	1	-0.135846	0.0622861	0.0291834
EFNA3	Wald ratio	1	-0.411403	0.125428	0.00103807
EFNA4	Inverse variance weighted	4	-0.0426207	0.0930367	0.646876
EFNB1	Wald ratio	1	-0.0187502	0.025898	0.469066
EFNB2	Inverse variance weighted	3	0.123332	0.0714183	0.0841857
EFNB3	Wald ratio	1	-0.00193145	0.0175586	0.912409
EFS	Inverse variance weighted	2	0.00416332	0.0757945	0.956195
EGF	Inverse variance weighted	9	0.010015	0.0248881	0.687389
EGFL6	Inverse variance weighted	3	-0.0258206	0.0193256	0.181521
EGFL7	Inverse variance weighted	13	-0.0254631	0.0270048	0.345728
EGFLAM	Inverse variance weighted	4	-0.0137639	0.0337729	0.683609
EGFR	Inverse variance weighted	3	0.0228329	0.03031	0.451263
EGLN1	Inverse variance weighted	2	0.0050763	0.0649023	0.937657
EHD4	Inverse variance weighted	2	-0.0053722	0.0525874	0.918632
EHF	Wald ratio	1	0.208247	0.0933426	0.0256811
EHMT2	Inverse variance weighted	8	0.0588351	0.0396157	0.137505
EIF1AD	Wald ratio	1	0.00556755	0.0102912	0.588508
EIF1AX	Wald ratio	1	0.00603747	0.011566	0.60167
EIF1AY	Inverse variance weighted	2	-0.00538102	0.11434	0.962464
EIF1B	Inverse variance weighted	2	0.0101855	0.107283	0.924362
EIF2AK4	Wald ratio	1	-0.0731899	0.0565173	0.19532
EIF2B1	Wald ratio	1	0.0100049	0.0191666	0.60167
EIF2S1	Inverse variance weighted	2	0.000664434	0.120258	0.995592
EIF3G	Wald ratio	1	0.00574054	0.0109972	0.60167
EIF3J	Wald ratio	1	0.0140069	0.0268332	0.60167
EIF4A1	Wald ratio	1	0.082914	0.0426952	0.0521371
EIF4A2	Wald ratio	1	0.0979893	0.0504579	0.0521371
EIF4A3	Wald ratio	1	0.00619573	0.0143088	0.665015
EIF4B	Wald ratio	1	0.00921509	0.0176534	0.60167
EIF4E	Wald ratio	1	-0.11109	0.0509587	0.0292575
EIF4E2	Wald ratio	1	0.0076998	0.0142325	0.588508
EIF4EBP1	Wald ratio	1	0.208247	0.0933426	0.0256811
EIF4EBP2	Inverse variance weighted	2	-0.0235037	0.0744736	0.752308
EIF4EBP3	Wald ratio	1	0.178498	0.0800079	0.0256811
EIF4G1	Inverse variance weighted	3	0.127822	0.0613822	0.0373066
EIF4G2	Wald ratio	1	0.0769916	0.0396455	0.0521371
EIF4G3	Wald ratio	1	-0.00460576	0.0418705	0.912409
EIF4H	Wald ratio	1	0.0898235	0.0462531	0.0521371
EIF5	Wald ratio	1	0.00735957	0.0203866	0.718099
EIF5A	Wald ratio	1	0.00761246	0.0145833	0.60167
EIF5A2	Wald ratio	1	0.119765	0.0616708	0.0521371
ELANE	Inverse variance weighted	5	0.0674794	0.0653713	0.301956
ELAPOR2	Wald ratio	1	0.00317819	0.0120844	0.792551
ELAVL1	Wald ratio	1	0.00723781	0.0133786	0.588508
ELF5	Wald ratio	1	-0.0355003	0.0319822	0.266999
ELK1	Wald ratio	1	0.00784884	0.0160181	0.624134
ELK3	Wald ratio	1	0.00875433	0.0167707	0.60167
ELL	Inverse variance weighted	2	0.0340997	0.0165001	0.0387683
ELL2	Wald ratio	1	-0.122074	0.0560488	0.029406
ELMO1	Wald ratio	1	-0.0228431	0.0344542	0.507331
ELOA	Inverse variance weighted	2	-0.00307665	0.039549	0.937992
EMC1	Wald ratio	1	0.0231009	0.0165124	0.161813
EMC4	Wald ratio	1	-0.0145637	0.00738525	0.0486096
EMC8	Wald ratio	1	0.00145655	0.044138	0.973675
ENAH	Wald ratio	1	-0.00328207	0.0529366	0.950563
ENDOU	Wald ratio	1	0.140322	0.0400921	0.000465258
ENG	Inverse variance weighted	7	0.00632425	0.0115798	0.584967
ENGASE	Inverse variance weighted	2	-0.00544764	0.0229518	0.812384
ENO1	Inverse variance weighted	3	0.0190561	0.102775	0.852902
ENO2	Inverse variance weighted	5	0.00426598	0.036066	0.905844
ENO3	Inverse variance weighted	2	0.0331025	0.0174733	0.0581644
ENOX2	Inverse variance weighted	2	0.0527947	0.0283299	0.0623822
ENPP2	Inverse variance weighted	6	-0.00732412	0.022385	0.743526
ENPP5	Wald ratio	1	-0.0144134	0.00726117	0.0471445
ENPP6	Inverse variance weighted	2	-0.0507463	0.0356517	0.154623
ENPP7	Wald ratio	1	0.00498032	0.00570483	0.382663
ENSA	Inverse variance weighted	2	0.0825737	0.0350283	0.0184062
ENTHD2	Wald ratio	1	-0.00241189	0.038284	0.949767
ENTPD1	Inverse variance weighted	2	0.0880181	0.0371008	0.0176728
ENTPD2	Wald ratio	1	0.156185	0.0700069	0.0256811
ENTPD5	Wald ratio	1	-0.00766155	0.00803097	0.340084
ENTPD6	Inverse variance weighted	7	-0.000524767	0.00832565	0.949743
ENTR1	Wald ratio	1	0.0536446	0.0187111	0.00414383
EPB41	Inverse variance weighted	3	0.0342496	0.0603668	0.570471
EPB41L1	Inverse variance weighted	2	-0.0187536	0.0360108	0.602522
EPCAM	Inverse variance weighted	13	-0.0302528	0.0178077	0.0893454
EPDR1	Wald ratio	1	0.166185	0.0909606	0.0676998
EPHA1	Wald ratio	1	-0.0187651	0.00740827	0.0113091
EPHA10	Wald ratio	1	0.0683175	0.0425389	0.108274
EPHA2	Inverse variance weighted	5	0.100335	0.029704	0.000730586
EPHA4	Inverse variance weighted	2	0.00734511	0.0103597	0.478321
EPHA5	Wald ratio	1	0.0145906	0.0279512	0.60167
EPHA7	Wald ratio	1	0.0260189	0.0311231	0.403155
EPHB1	Wald ratio	1	-0.0624132	0.0194252	0.00131356
EPHB2	Wald ratio	1	0.0112503	0.0161179	0.485177
EPHB4	Inverse variance weighted	7	0.0283969	0.0147525	0.0542437
EPHB6	Wald ratio	1	0.029578	0.0174296	0.0896967
EPO	Inverse variance weighted	8	0.0950198	0.039724	0.0167567
EPPK1	Wald ratio	1	-0.00446553	0.0175808	0.799496
EPS15L1	Wald ratio	1	0.0898235	0.0462531	0.0521371
EPS8L2	Inverse variance weighted	3	0.0132218	0.0180192	0.463093
EPYC	Wald ratio	1	-0.0197069	0.030744	0.521523
EQTN	Wald ratio	1	0.00748436	0.0680396	0.912409
ERAP1	Wald ratio	1	0.019411	0.00548333	0.000400127
ERAP2	Wald ratio	1	0	0.0047462	1
ERBB2	Inverse variance weighted	7	0.0250673	0.0328384	0.445252
ERBB3	Inverse variance weighted	5	-0.115375	0.0503314	0.0218876
ERBB4	Inverse variance weighted	13	0.0318876	0.0300301	0.288302
ERBIN	Inverse variance weighted	2	-0.136949	0.0708079	0.053102
ERCC1	Inverse variance weighted	2	0.035864	0.0416691	0.389411
ERCC4	Wald ratio	1	0.208247	0.0933426	0.0256811
EREG	Inverse variance weighted	7	0.0064207	0.0281104	0.819328
ERH	Wald ratio	1	0.00686774	0.0140158	0.624134
ERLEC1	Wald ratio	1	-0.0167432	0.0314721	0.594726
ERLIN1	Wald ratio	1	-0.00598749	0.0544317	0.912409
ERMAP	Wald ratio	1	-0.0237945	0.0290887	0.413357
ERN1	Wald ratio	1	0.0667392	0.0483617	0.167587
ERO1A	Inverse variance weighted	2	0.00240171	0.0168997	0.886989
ERO1B	Wald ratio	1	0.0101191	0.0145389	0.486429
ERO1L	Wald ratio	1	0.104124	0.0466713	0.0256811
ERO1LB	Inverse variance weighted	2	0.0501776	0.0380327	0.187059
ERP29	Wald ratio	1	0.0898235	0.0462531	0.0521371
ERP44	Inverse variance weighted	5	-0.0253358	0.0122943	0.0393239
ESAM	Inverse variance weighted	2	-0.00386044	0.0496952	0.938081
ESD	Wald ratio	1	0.00434976	0.00846257	0.607252
ESM1	Inverse variance weighted	8	-0.0336065	0.0428547	0.432925
ESR1	Wald ratio	1	0.00382828	0.0145562	0.792551
ESRP1	Inverse variance weighted	3	-0.000705774	0.0716461	0.99214
ESRRA	Inverse variance weighted	2	0.137596	0.0455845	0.00254053
ESS2	Wald ratio	1	0.00778163	0.0149073	0.60167
ESYT2	Wald ratio	1	0.0407516	0.0223419	0.0681521
ETFA	Inverse variance weighted	3	-0.00695496	0.026187	0.790556
ETHE1	Wald ratio	1	-0.0176501	0.0162824	0.278365
ETNK1	Inverse variance weighted	2	0.168787	0.0589282	0.00417954
ETS2	Inverse variance weighted	2	0.069045	0.0251709	0.00608712
EVA1B	Wald ratio	1	0.0845769	0.0370951	0.0226077
EVA1C	Inverse variance weighted	2	-0.00522312	0.017003	0.7587
EVI5	Wald ratio	1	0.023825	0.0187009	0.202663
EVL	Wald ratio	1	0.0832989	0.037337	0.0256811
EWSR1	Wald ratio	1	0.00540412	0.0110288	0.624134
EXOSC1	Wald ratio	1	0.407966	0.113989	0.000344911
EXOSC3	Wald ratio	1	-0.0217572	0.0189358	0.250556
EXTL2	Wald ratio	1	-0.016862	0.0209206	0.420243
EYS	Wald ratio	1	0.138832	0.0622284	0.0256811
EZR	Wald ratio	1	0.00643736	0.01179	0.585066
F10	Inverse variance weighted	4	-0.0157977	0.0139992	0.259122
F11	Inverse variance weighted	2	0.00418561	0.0112232	0.709191
F11R	Inverse variance weighted	10	-0.0343265	0.0467484	0.462777
F12	Wald ratio	1	-0.000667682	0.0054728	0.902899
F13A1_F13B	Wald ratio	1	-0.0289152	0.0507284	0.568678
F13B	Wald ratio	1	-0.0136218	0.0135946	0.316344
F2	Inverse variance weighted	4	-0.00497299	0.00925417	0.591006
F2R	Inverse variance weighted	8	0.0570901	0.0323637	0.0777292
F3	Inverse variance weighted	7	0.00360626	0.0172112	0.834035
F5	Wald ratio	1	0.00517609	0.0115796	0.654875
F7	Inverse variance weighted	2	0.00114708	0.00608262	0.85042
F8	Wald ratio	1	0.00275913	0.0405754	0.945786
F9	Inverse variance weighted	2	-0.0496933	0.0388722	0.201117
FABP1	Inverse variance weighted	2	0.00595275	0.0242065	0.805748
FABP12	Wald ratio	1	0.0598823	0.0308354	0.0521371
FABP2	Inverse variance weighted	3	-0.0345445	0.062542	0.580716
FABP3	Inverse variance weighted	2	0.0349685	0.0979422	0.721067
FABP4	Inverse variance weighted	2	-0.0248252	0.0771935	0.747758
FABP5	Wald ratio	1	-0.00443695	0.10084	0.964904
FABP6	Inverse variance weighted	2	0.027327	0.0359485	0.447152
FABP9	Inverse variance weighted	12	0.0140153	0.0140714	0.319244
FADD	Wald ratio	1	-0.014716	0.00748143	0.0491832
FAF2	Wald ratio	1	0.215576	0.111007	0.0521371
FAH	Wald ratio	1	-0.00813059	0.0086312	0.346193
FAHD1	Wald ratio	1	-0.000408983	0.00951123	0.965702
FAIM	Inverse variance weighted	2	0.00879374	0.021047	0.676083
FAIM3	Inverse variance weighted	6	0.0800643	0.0376402	0.0334123
FAM134B	Wald ratio	1	-0.0654473	0.0390032	0.0933471
FAM151A	Wald ratio	1	0.0140453	0.0208698	0.500947
FAM162A	Wald ratio	1	0.0242732	0.0443751	0.584379
FAM162B	Wald ratio	1	0.263519	0.114127	0.0209436
FAM163A	Wald ratio	1	-0.0254325	0.0156508	0.104163
FAM163B	Inverse variance weighted	3	-0.0346357	0.0195119	0.0758796
FAM171A1	Wald ratio	1	0.156185	0.0700069	0.0256811
FAM171A2	Inverse variance weighted	3	0.0980081	0.0615979	0.111588
FAM171B	Wald ratio	1	0.0582747	0.0197007	0.00309642
FAM172A	Wald ratio	1	0.0669203	0.0492423	0.174147
FAM173A	Wald ratio	1	0.227387	0.109849	0.0384523
FAM174A	Wald ratio	1	0.01508	0.0112119	0.178625
FAM175A	Wald ratio	1	-0.0625245	0.0494656	0.20623
FAM175B	Wald ratio	1	-0.00158001	0.0282145	0.955342
FAM177A1	Inverse variance weighted	3	0.0153106	0.00927955	0.0989583
FAM189A2	Inverse variance weighted	2	0.00608005	0.0135361	0.653308
FAM19A1	Inverse variance weighted	2	0.102295	0.0375609	0.00646053
FAM19A2	Wald ratio	1	0.0448267	0.0933889	0.631227
FAM19A4	Wald ratio	1	0.156185	0.0700069	0.0256811
FAM19A5	Wald ratio	1	-0.0961141	0.0430812	0.0256811
FAM20A	Inverse variance weighted	2	0.0104643	0.0314042	0.738974
FAM20B	Inverse variance weighted	3	-0.0661797	0.070346	0.346821
FAM210A	Inverse variance weighted	2	0.0453088	0.0960393	0.637088
FAM213A	Wald ratio	1	0.0853637	0.0578737	0.140213
FAM241B	Wald ratio	1	-0.0308443	0.0197214	0.117818
FAM24B	Wald ratio	1	0.00544317	0.0494834	0.912409
FAM3B	Inverse variance weighted	6	0.00613773	0.0084941	0.469933
FAM3C	Wald ratio	1	-0.00210401	0.0914789	0.98165
FAM3D	Inverse variance weighted	3	-0.0138265	0.0092846	0.136438
FAM49B	Wald ratio	1	0.119765	0.0616708	0.0521371
FAM69C	Inverse variance weighted	2	0.00377702	0.0135583	0.780571
FANCF	Wald ratio	1	-0.0830951	0.0431215	0.0539796
FANCL	Inverse variance weighted	2	0.123084	0.0445458	0.00572579
FANK1	Wald ratio	1	-0.080433	0.060476	0.183518
FAP	Inverse variance weighted	5	0.082374	0.0409251	0.0441359
FAS	Inverse variance weighted	2	0.00891378	0.0153929	0.562532
FASLG	Inverse variance weighted	17	-0.00861973	0.0224075	0.700475
FASN	Inverse variance weighted	2	-0.0132817	0.0510376	0.794684
FATE1	Wald ratio	1	0.305975	0.0854917	0.000344911
FAXDC2	Inverse variance weighted	2	0.131522	0.0444949	0.0031178
FBL	Wald ratio	1	0.0396334	0.0186686	0.0337539
FBLN1	Inverse variance weighted	2	0.0178731	0.0301014	0.552671
FBLN2	Wald ratio	1	0.0100202	0.0218783	0.646952
FBLN5	Inverse variance weighted	2	0.0707126	0.0308754	0.0220065
FBN2	Wald ratio	1	0.0239158	0.0183263	0.191893
FBP1	Inverse variance weighted	5	-0.00910118	0.0221649	0.681357
FBP2	Wald ratio	1	-0.0330343	0.0299766	0.270462
FBXL4	Inverse variance weighted	3	0.00124889	0.0309981	0.967863
FCAMR	Wald ratio	1	-0.0414446	0.0323281	0.199843
FCAR	Inverse variance weighted	10	-0.00261844	0.0127816	0.837681
FCER2	Inverse variance weighted	11	-0.0148803	0.0220301	0.499389
FCGR2A	Wald ratio	1	0.000320231	0.00438673	0.941806
FCGR2A_FCGR2B	Wald ratio	1	-0.0108251	0.00545069	0.0470333
FCGR3A	Inverse variance weighted	3	-0.0144498	0.181434	0.936522
FCGR3B	Wald ratio	1	0.00212593	0.0118767	0.857938
FCN1	Wald ratio	1	-0.00469938	0.0104431	0.65271
FCN2	Inverse variance weighted	3	-0.014395	0.0119657	0.228967
FCN3	Inverse variance weighted	4	0.000923401	0.0261529	0.971834
FCRL1	Inverse variance weighted	20	-0.00247185	0.0173142	0.886476
FCRL2	Inverse variance weighted	11	-0.0120416	0.0133433	0.366822
FCRL3	Inverse variance weighted	4	-0.00414217	0.0124407	0.739169
FCRL4	Inverse variance weighted	4	0.0328573	0.0555124	0.553924
FCRL5	Inverse variance weighted	5	0.0624098	0.0380948	0.101364
FCRL6	Inverse variance weighted	4	0.00249717	0.0179104	0.889114
FCRLB	Inverse variance weighted	5	-0.0125184	0.00890716	0.159894
FDCSP	Wald ratio	1	-0.0424931	0.0662918	0.521523
FEN1	Wald ratio	1	0.0404776	0.112126	0.718099
FER	Inverse variance weighted	2	0.0390308	0.0680652	0.566352
FES	Wald ratio	1	0.0447425	0.041933	0.285972
FETUB	Inverse variance weighted	3	-0.00350833	0.0349955	0.920145
FEV	Inverse variance weighted	2	0.034024	0.0574615	0.553772
FGA_FGB_FGG	Wald ratio	1	0.0239423	0.0356816	0.502221
FGB	Wald ratio	1	0.0543254	0.0243502	0.0256811
FGF1	Wald ratio	1	0.112853	0.0560899	0.0442199
FGF10	Inverse variance weighted	2	0.029902	0.0901484	0.740117
FGF12	Wald ratio	1	-0.0990835	0.0466715	0.0337539
FGF16	Wald ratio	1	-0.0166786	0.0305469	0.585066
FGF17	Inverse variance weighted	2	0.0945137	0.0366652	0.00994468
FGF18	Wald ratio	1	-0.0743126	0.0350036	0.0337539
FGF19	Inverse variance weighted	5	0.00280539	0.0254232	0.912134
FGF2	Inverse variance weighted	6	0.00254271	0.00954926	0.790029
FGF20	Wald ratio	1	-0.0701569	0.032953	0.0332543
FGF21	Inverse variance weighted	5	-0.0777736	0.0270344	0.00401682
FGF22	Wald ratio	1	-0.0929273	0.0467441	0.0468117
FGF23	Inverse variance weighted	5	-0.0120164	0.0357254	0.736603
FGF3	Wald ratio	1	0.15393	0.0473485	0.00115
FGF5	Inverse variance weighted	2	-0.00149253	0.00886444	0.86629
FGF6	Wald ratio	1	0.119765	0.0616708	0.0521371
FGF7	Wald ratio	1	0.0513049	0.0294517	0.0815084
FGF8	Wald ratio	1	-0.122074	0.0560488	0.029406
FGFBP1	Inverse variance weighted	9	0.0298362	0.0414321	0.471449
FGFBP2	Wald ratio	1	0.00519643	0.0118101	0.659937
FGFBP3	Inverse variance weighted	6	-0.0187545	0.022217	0.398585
FGFR1	Inverse variance weighted	4	0.0113724	0.0261738	0.66393
FGFR2	Inverse variance weighted	7	-0.0992426	0.0436082	0.0228593
FGFR3	Inverse variance weighted	5	0.0676877	0.0301893	0.0249543
FGFR4	Wald ratio	1	0.271978	0.0759926	0.000344911
FGFRL1	Wald ratio	1	-0.00427678	0.0388798	0.912409
FGG	Inverse variance weighted	3	0.0136816	0.047159	0.771728
FGL1	Inverse variance weighted	4	0.0103033	0.0109313	0.345909
FGL2	Wald ratio	1	0.0462772	0.0207428	0.0256811
FGR	Wald ratio	1	0.0111769	0.0192043	0.560567
FH	Wald ratio	1	-0.0659143	0.0360976	0.0678503
FHIT	Wald ratio	1	0.00753938	0.013936	0.588508
FHL1	Inverse variance weighted	2	0.0435157	0.0225512	0.053652
FIBCD1	Wald ratio	1	0.0704807	0.0309126	0.0226077
FIBP	Inverse variance weighted	2	0.020296	0.058461	0.728462
FIGF	Inverse variance weighted	2	0.125446	0.0737493	0.0889475
FIS1	Wald ratio	1	-0.0493952	0.0232996	0.034006
FJX1	Inverse variance weighted	2	0.0548061	0.0409735	0.181028
FKBP14	Wald ratio	1	0.076965	0.0236743	0.00115
FKBP1B	Inverse variance weighted	2	0.0177239	0.0288625	0.539162
FKBP2	Wald ratio	1	0.0898235	0.0462531	0.0521371
FKBP3	Wald ratio	1	-0.120904	0.056078	0.0310837
FKBP4	Inverse variance weighted	3	-0.04118	0.0719937	0.567326
FKBP5	Inverse variance weighted	4	-0.0153966	0.0410903	0.707883
FKBP6	Inverse variance weighted	2	-0.0018248	0.00642292	0.776328
FLI1	Inverse variance weighted	3	0.0543121	0.0651574	0.404533
FLII	Inverse variance weighted	2	0.0559926	0.0421132	0.183659
FLNA	Wald ratio	1	0.0218752	0.0302143	0.469066
FLRT1	Wald ratio	1	0.107788	0.0555037	0.0521371
FLRT2	Inverse variance weighted	10	-0.00274074	0.0112122	0.806888
FLRT3	Inverse variance weighted	2	0.0126549	0.0165689	0.445002
FLT1	Inverse variance weighted	6	-0.00189361	0.0137389	0.890376
FLT3	Wald ratio	1	0.0480571	0.0215406	0.0256811
FLT3LG	Inverse variance weighted	17	-0.0500544	0.0461391	0.277985
FLT4	Inverse variance weighted	2	-0.000382959	0.00620134	0.950759
FMOD	Inverse variance weighted	2	-0.0324385	0.0517185	0.530519
FMR1	Wald ratio	1	0.0673676	0.0346898	0.0521371
FN1	Wald ratio	1	0.011948	0.0088047	0.174781
FNDC4	Wald ratio	1	0.00352205	0.0320186	0.912409
FNDC5	Wald ratio	1	-0.0224762	0.02741	0.412216
FOLH1	Wald ratio	1	-0.000210714	0.0263393	0.993617
FOLR1	Inverse variance weighted	6	0.0761268	0.0659574	0.248425
FOLR2	Inverse variance weighted	12	0.0143732	0.0190727	0.451091
FOLR3	Inverse variance weighted	9	0.0013401	0.030577	0.965042
FOXC2	Wald ratio	1	0.407966	0.113989	0.000344911
FOXG1	Inverse variance weighted	2	0.0961041	0.0338881	0.00456928
FOXJ2	Wald ratio	1	-0.0352493	0.0199826	0.077732
FOXL2	Wald ratio	1	0.178498	0.0800079	0.0256811
FOXM1	Inverse variance weighted	3	0.0059992	0.0295986	0.839381
FOXO1	Inverse variance weighted	4	0.0329773	0.0478177	0.490416
FOXO3	Inverse variance weighted	2	-0.0394683	0.0607237	0.515715
FOXRED1	Inverse variance weighted	2	0.0603241	0.0596566	0.311925
FREM2	Inverse variance weighted	2	0.128058	0.0427103	0.00271502
FRK	Wald ratio	1	0.0657971	0.0329976	0.0461521
FRRS1L	Wald ratio	1	0.178498	0.0800079	0.0256811
FRS2	Wald ratio	1	-0.00399166	0.0362878	0.912409
FRZB	Wald ratio	1	-0.0115138	0.0123672	0.351854
FSHB	Wald ratio	1	0.0448151	0.0271936	0.0993527
FST	Inverse variance weighted	5	-0.00978423	0.0524452	0.852005
FSTL1	Inverse variance weighted	3	-0.0125655	0.025584	0.623322
FSTL3	Wald ratio	1	0.0536382	0.0550135	0.32956
FSTL4	Wald ratio	1	-0.011565	0.0320361	0.718099
FSTL5	Inverse variance weighted	2	0.168787	0.0589282	0.00417954
FTCD	Wald ratio	1	-0.0817834	0.10761	0.447255
FTH1_FTL	Wald ratio	1	0.00680598	0.0131136	0.603761
FTL	Wald ratio	1	0.139398	0.108735	0.199843
FUCA1	Inverse variance weighted	2	0.00145152	0.00453553	0.748944
FURIN	Inverse variance weighted	2	-0.00180364	0.0387188	0.962846
FUS	Inverse variance weighted	2	0.0756725	0.0847885	0.372133
FUT2	Wald ratio	1	0.138832	0.0622284	0.0256811
FUT3	Wald ratio	1	0.00967349	0.0068655	0.158835
FUT3_FUT5	Inverse variance weighted	11	-0.00147309	0.00948044	0.87652
FUT5	Wald ratio	1	0.0113395	0.00983476	0.24891
FUT8	Wald ratio	1	0.0125081	0.00559898	0.0254831
FUT9	Inverse variance weighted	2	0.00267126	0.00910294	0.769178
FXN	Inverse variance weighted	3	0.0584564	0.0650293	0.368693
FXR1	Wald ratio	1	0.0673676	0.0346898	0.0521371
FXYD5	Inverse variance weighted	3	0.0108309	0.0206971	0.600762
FYB1	Inverse variance weighted	2	0.0897467	0.0881082	0.308394
FZD10	Wald ratio	1	0.0458072	0.0215462	0.0335033
G0S2	Wald ratio	1	0.00460576	0.0418705	0.912409
G3BP1	Wald ratio	1	0.0718588	0.0370025	0.0521371
G3BP2	Wald ratio	1	0.0718588	0.0370025	0.0521371
G6B	Wald ratio	1	0.156185	0.0700069	0.0256811
G6PD	Inverse variance weighted	3	0.0223069	0.0576426	0.698766
GAA	Inverse variance weighted	2	-0.02735	0.0168164	0.103867
GABARAP	Wald ratio	1	-0.0147705	0.0404671	0.715111
GABARAPL1	Wald ratio	1	0.00524185	0.00960045	0.585066
GABARAPL2	Inverse variance weighted	2	0.035572	0.0207926	0.0871188
GABBR1	Wald ratio	1	-0.0961141	0.0430812	0.0256811
GABBR2	Wald ratio	1	-0.120904	0.056078	0.0310837
GAD1	Wald ratio	1	0.124948	0.0560056	0.0256811
GAGE2A	Wald ratio	1	0.0698683	0.0480194	0.145669
GAGE2D	Wald ratio	1	-0.110977	0.0509535	0.029406
GAL	Inverse variance weighted	18	-0.00901689	0.0221063	0.683356
GAL3ST1	Inverse variance weighted	2	0.0233222	0.0144943	0.107602
GAL3ST2	Inverse variance weighted	2	0.0516151	0.0184468	0.00514118
GALE	Inverse variance weighted	2	0.00804701	0.0313114	0.79718
GALK1	Inverse variance weighted	2	0.0317811	0.0503151	0.52762
GALNT1	Wald ratio	1	-0.0107987	0.0340654	0.751244
GALNT10	Inverse variance weighted	7	-0.0243117	0.0205331	0.236404
GALNT11	Inverse variance weighted	2	0.0896019	0.0313638	0.00427862
GALNT13	Inverse variance weighted	3	0.109715	0.0537195	0.0411154
GALNT16	Inverse variance weighted	2	0.0219551	0.12852	0.864357
GALNT2	Inverse variance weighted	5	-0.0048655	0.0153657	0.751512
GALNT3	Inverse variance weighted	6	-0.0402769	0.0228132	0.0774786
GALNT7	Inverse variance weighted	6	0.0104095	0.0217893	0.632838
GAN	Wald ratio	1	-0.0871959	0.0400349	0.029406
GAP43	Wald ratio	1	0.0759576	0.0516016	0.141021
GAPDH	Wald ratio	1	0.119765	0.0616708	0.0521371
GAS1	Inverse variance weighted	3	0.0855336	0.0501935	0.0883666
GAS6	Inverse variance weighted	14	0.00974647	0.0351532	0.781583
GAS7	Wald ratio	1	0.0892489	0.040004	0.0256811
GASK1A	Inverse variance weighted	2	0.011146	0.0136674	0.414778
GATM	Wald ratio	1	-0.00590636	0.0133026	0.657043
GBA1	Wald ratio	1	0.0713902	0.0246258	0.00374355
GBP1	Wald ratio	1	-0.00278255	0.0397507	0.944194
GBP2	Wald ratio	1	-0.0412479	0.0287643	0.151572
GBP4	Wald ratio	1	-0.00986783	0.013371	0.460514
GBP6	Inverse variance weighted	2	0.0330188	0.0158865	0.0376714
GC	Wald ratio	1	0.0398992	0.0354345	0.260166
GCA	Wald ratio	1	0.00549433	0.012689	0.665015
GCDH	Wald ratio	1	-0.0098578	0.0363757	0.786391
GCG	Inverse variance weighted	5	-0.0400819	0.0926092	0.665155
GCH1	Wald ratio	1	0.0503739	0.0233429	0.0309278
GCK	Wald ratio	1	0.0624803	0.0294858	0.0340905
GCKR	Wald ratio	1	0.0167619	0.0171917	0.32956
GCLM	Wald ratio	1	0.0171262	0.0543689	0.752762
GCNT1	Inverse variance weighted	5	-0.0377703	0.0177805	0.0336492
GCNT4	Wald ratio	1	0.00805824	0.0239829	0.736871
GCSH	Wald ratio	1	-0.08681	0.0431461	0.0442199
GDA	Wald ratio	1	0.0499551	0.0139578	0.000344911
GDF15	Wald ratio	1	0.0128801	0.0158232	0.415645
GDF2	Inverse variance weighted	11	0.00591007	0.0304833	0.846271
GDF5	Wald ratio	1	-0.000712796	0.00647996	0.912409
GDF7	Wald ratio	1	0.208247	0.0933426	0.0256811
GDF9	Wald ratio	1	0.349685	0.0977048	0.000344911
GDI2	Wald ratio	1	0.107788	0.0555037	0.0521371
GDNF	Inverse variance weighted	2	-0.0436326	0.0523259	0.404358
GEM	Wald ratio	1	-0.000657965	0.0059815	0.912409
GFAP	Wald ratio	1	0.00598749	0.0544317	0.912409
GFER	Wald ratio	1	-0.0124306	0.0907343	0.891031
GFRA1	Inverse variance weighted	4	-0.0102431	0.0192898	0.595411
GFRA2	Wald ratio	1	-0.0059094	0.0137748	0.667923
GFRA3	Inverse variance weighted	17	0.0422763	0.0174474	0.0153901
GFRAL	Inverse variance weighted	3	0.00471485	0.0336683	0.88863
GGA1	Wald ratio	1	0.0076998	0.0142325	0.588508
GGA3	Wald ratio	1	0.00723781	0.0133786	0.588508
GGACT	Wald ratio	1	-0.00917238	0.0112407	0.4145
GGH	Inverse variance weighted	2	0.0143883	0.0219566	0.512271
GGPS1	Wald ratio	1	0.0874604	0.0358444	0.0146873
GGT1	Inverse variance weighted	7	-0.0149688	0.0242272	0.536673
GGT2	Inverse variance weighted	4	0.0220159	0.0185364	0.234946
GGT5	Inverse variance weighted	2	0.105885	0.0603415	0.0793014
GHDC	Wald ratio	1	0.113589	0.0509141	0.0256811
GHR	Inverse variance weighted	3	0.031704	0.0441109	0.472305
GHRH	Inverse variance weighted	2	0.0706943	0.0276582	0.0105883
GHRL	Wald ratio	1	-0.0135077	0.0151432	0.372393
GIF	Inverse variance weighted	7	-0.000211438	0.0149791	0.988738
GIMAP6	Wald ratio	1	0.124948	0.0560056	0.0256811
GIMAP7	Wald ratio	1	0.0182063	0.0120332	0.13028
GIP	Wald ratio	1	-0.00544317	0.0494834	0.912409
GJA1	Wald ratio	1	0.0245377	0.0263562	0.351854
GJA8	Wald ratio	1	0.208247	0.0933426	0.0256811
GJD2	Wald ratio	1	-0.0748795	0.0591465	0.205513
GKN1	Inverse variance weighted	2	0.0925575	0.0330048	0.00504158
GKN2	Inverse variance weighted	3	-0.00679979	0.0316023	0.829637
GLA	Wald ratio	1	-0.0303963	0.0362724	0.402031
GLB1	Inverse variance weighted	6	0.0141924	0.0259079	0.583829
GLCE	Inverse variance weighted	2	0.00753973	0.00886229	0.3949
GLIPR1	Wald ratio	1	-0.0794725	0.0401174	0.0475913
GLIPR2	Inverse variance weighted	3	0.0217456	0.0189913	0.252198
GLO1	Wald ratio	1	-0.0202541	0.0166426	0.223604
GLOD4	Inverse variance weighted	2	0.0955248	0.0917006	0.29755
GLP1R	Wald ratio	1	0.00352205	0.0320186	0.912409
GLRX	Inverse variance weighted	2	0.00927947	0.0202005	0.64597
GLRX2	Wald ratio	1	0.00921509	0.0176534	0.60167
GLRX3	Inverse variance weighted	2	0.0888383	0.0371315	0.0167326
GLT8D2	Wald ratio	1	-0.0239933	0.0315702	0.447255
GLTP	Wald ratio	1	0.161218	0.0801285	0.0442199
GLTPD2	Inverse variance weighted	4	-0.021019	0.0208758	0.314003
GLUL	Wald ratio	1	0.0122065	0.0419466	0.771051
GLYAT	Wald ratio	1	-0.0198291	0.0372728	0.594726
GM2A	Wald ratio	1	0.0536382	0.0550135	0.32956
GMFG	Wald ratio	1	0.00540412	0.0110288	0.624134
GMNN	Inverse variance weighted	2	0.126137	0.0444278	0.00452355
GMPR	Wald ratio	1	0.00225064	0.00459315	0.624134
GMPR2	Inverse variance weighted	2	-0.00921256	0.0105567	0.382841
GMPS	Wald ratio	1	0.082914	0.0426952	0.0521371
GNAI3	Inverse variance weighted	2	0.0181569	0.0110256	0.0995996
GNE	Inverse variance weighted	3	0.0623558	0.036983	0.0917828
GNGT2	Wald ratio	1	-0.104124	0.0466713	0.0256811
GNLY	Inverse variance weighted	5	-0.0056842	0.00938547	0.544755
GNMT	Inverse variance weighted	2	0.0283664	0.0173407	0.101875
GNPDA1	Wald ratio	1	-0.0251205	0.0231953	0.278808
GNPNAT1	Wald ratio	1	0.0089788	0.0172008	0.60167
GNPTG	Wald ratio	1	-0.0123838	0.0120817	0.305363
GNRH1	Inverse variance weighted	2	-0.00701655	0.0179018	0.695098
GNRH2	Wald ratio	1	-0.0309352	0.0206234	0.133614
GNS	Wald ratio	1	-0.104124	0.0466713	0.0256811
GOLGA7	Wald ratio	1	-0.0906181	0.0397448	0.0226077
GOLM1	Inverse variance weighted	3	-0.0140793	0.00816983	0.0848291
GOLM2	Inverse variance weighted	6	-0.0157756	0.0207688	0.447505
GOPC	Inverse variance weighted	2	0.0900216	0.0649891	0.165998
GORAB	Wald ratio	1	0.00299374	0.0272158	0.912409
GOSR1	Wald ratio	1	-0.00230288	0.0209353	0.912409
GOSR2	Inverse variance weighted	2	0.0699831	0.0250879	0.00527865
GOT1	Wald ratio	1	-0.0204395	0.0176965	0.24809
GP1BA	Inverse variance weighted	16	-0.0466023	0.0468973	0.320364
GP2	Inverse variance weighted	7	0.00245267	0.00988547	0.80405
GP5	Inverse variance weighted	2	-0.0364803	0.0387393	0.346353
GP6	Wald ratio	1	0.00897516	0.0113898	0.430697
GPA33	Inverse variance weighted	12	-0.0261192	0.0165477	0.114469
GPC1	Inverse variance weighted	14	0.00807357	0.0161065	0.616187
GPC2	Wald ratio	1	0.271978	0.0759926	0.000344911
GPC3	Wald ratio	1	0.0128261	0.0427537	0.764177
GPC4	Wald ratio	1	-0.0255963	0.0290867	0.378859
GPC5	Inverse variance weighted	2	-0.00893473	0.00649752	0.169101
GPC6	Inverse variance weighted	2	0.00367396	0.0142792	0.796951
GPCPD1	Inverse variance weighted	2	0.0375799	0.0558524	0.501048
GPD1	Wald ratio	1	0.0260682	0.0375623	0.487682
GPD1L	Inverse variance weighted	2	0.0391662	0.0147853	0.00807301
GPHA2	Wald ratio	1	-0.00275052	0.0122245	0.821979
GPI	Wald ratio	1	0.00583694	0.0107892	0.588508
GPIHBP1	Wald ratio	1	0.00467131	0.0148296	0.752762
GPN1	Inverse variance weighted	2	0.0557411	0.0179813	0.00193547
GPNMB	Inverse variance weighted	4	-0.0364414	0.0130703	0.00530187
GPR101	Wald ratio	1	0.00427678	0.0388798	0.912409
GPR107	Wald ratio	1	-0.101729	0.0467073	0.029406
GPR110	Wald ratio	1	-0.00427678	0.0388798	0.912409
GPR116	Inverse variance weighted	2	-0.00160152	0.00658119	0.807736
GPR135	Wald ratio	1	-0.00153525	0.0139568	0.912409
GPR26	Wald ratio	1	0.0520618	0.0233356	0.0256811
GPR37	Inverse variance weighted	10	-0.00764431	0.0117581	0.515607
GPR64	Inverse variance weighted	2	0.1769	0.0510213	0.000525949
GPR68	Inverse variance weighted	3	-0.0177392	0.0462713	0.701443
GPT	Inverse variance weighted	2	0.0462823	0.0210159	0.0276475
GPX1	Wald ratio	1	-0.040995	0.115154	0.721841
GPX7	Inverse variance weighted	3	0.00179084	0.00979608	0.854946
GRAMD1C	Inverse variance weighted	2	0.00878156	0.0085107	0.302154
GRAP	Inverse variance weighted	3	0.0262581	0.0317211	0.407795
GRAP2	Wald ratio	1	0.0190328	0.0394872	0.629806
GRB10	Wald ratio	1	0.0538941	0.0277519	0.0521371
GRB14	Wald ratio	1	-0.00260325	0.023666	0.912409
GRB2	Wald ratio	1	0.00833746	0.0159721	0.60167
GRB7	Inverse variance weighted	2	0.0304397	0.0155482	0.0502568
GREM1	Inverse variance weighted	3	-0.00387744	0.0141539	0.784124
GREM2	Inverse variance weighted	3	-0.0320923	0.0257947	0.213447
GRHPR	Wald ratio	1	-0.0042366	0.013407	0.752003
GRID1	Inverse variance weighted	2	0.14674	0.046865	0.00174148
GRID2	Inverse variance weighted	8	-0.00164827	0.0290912	0.954817
GRIK2	Wald ratio	1	-0.000831005	0.0169593	0.960919
GRK2	Wald ratio	1	0.00548319	0.0101353	0.588508
GRK5	Wald ratio	1	-0.0171321	0.0205915	0.405409
GRN	Inverse variance weighted	4	0.00640441	0.00694228	0.356256
GRP	Inverse variance weighted	3	-0.00833336	0.0150839	0.580629
GRPEL1	Wald ratio	1	-0.0426919	0.0336952	0.205155
GSAP	Wald ratio	1	-0.0377148	0.0849432	0.657043
GSK3A_GSK3B	Wald ratio	1	0.119765	0.0616708	0.0521371
GSKIP	Wald ratio	1	-0.0593563	0.0280115	0.0340905
GSN	Wald ratio	1	0.0204768	0.0359241	0.568678
GSR	Wald ratio	1	0.12108	0.0380635	0.00146768
GSS	Wald ratio	1	-0.0438005	0.023261	0.0597004
GSTA1	Wald ratio	1	-0.0333355	0.0128808	0.0096535
GSTA3	Inverse variance weighted	4	-0.0444093	0.0283223	0.116882
GSTK1	Wald ratio	1	0.082914	0.0426952	0.0521371
GSTM1	Wald ratio	1	0.00198729	0.0248412	0.936237
GSTM3	Wald ratio	1	0.17436	0.0757427	0.0213352
GSTM4	Inverse variance weighted	2	0.076828	0.101976	0.451214
GSTO1	Wald ratio	1	-0.0149968	0.00607156	0.0135113
GSTP1	Inverse variance weighted	2	0.00670167	0.0116188	0.564077
GSTT2B	Wald ratio	1	-0.0216572	0.00956591	0.0235741
GSTZ1	Wald ratio	1	0.00319857	0.00485368	0.509896
GTF2I	Wald ratio	1	0.00814356	0.0156007	0.60167
GUCA1A	Wald ratio	1	-0.00323049	0.0144218	0.822757
GUCA2A	Inverse variance weighted	5	0.0328723	0.0487709	0.500302
GUCA2B	Wald ratio	1	-0.110862	0.0453608	0.0145254
GUK1	Inverse variance weighted	2	-0.00226229	0.0425214	0.95757
GULP1	Wald ratio	1	0.035959	0.0164647	0.0289622
GUSB	Inverse variance weighted	14	0.0239906	0.0261824	0.359516
GXYLT1	Inverse variance weighted	2	0.0173256	0.0260491	0.505977
GYS1	Inverse variance weighted	3	-0.0169766	0.0572699	0.766901
GZMA	Inverse variance weighted	11	-0.0659369	0.0363806	0.0699215
GZMB	Wald ratio	1	-0.0134125	0.00958033	0.161513
GZMH	Inverse variance weighted	8	0.0275484	0.0292717	0.346639
GZMK	Inverse variance weighted	2	-0.0304629	0.0361139	0.398935
H1-10	Wald ratio	1	0.0121125	0.020956	0.563264
H1FX	Wald ratio	1	-0.0277103	0.106989	0.795635
H2AFZ	Wald ratio	1	0.0247785	0.108203	0.818869
H6PD	Inverse variance weighted	4	0.00282108	0.0124203	0.820319
HAAO	Inverse variance weighted	3	-0.00548868	0.00680835	0.420145
HABP4	Wald ratio	1	-0.00235686	0.00801652	0.768758
HADH	Wald ratio	1	-0.0208886	0.0601978	0.728591
HAGH	Inverse variance weighted	2	-0.0636534	0.0295955	0.0314936
HAMP	Inverse variance weighted	2	0.0146815	0.183356	0.936181
HAO1	Inverse variance weighted	8	-0.0712074	0.0582515	0.221552
HAPLN1	Inverse variance weighted	2	0.0240551	0.0336538	0.474744
HAPLN4	Inverse variance weighted	2	-0.0238795	0.0657132	0.716314
HARS	Wald ratio	1	-0.120904	0.056078	0.0310837
HARS1	Inverse variance weighted	2	0.207513	0.073726	0.00488306
HAT1	Wald ratio	1	0.033146	0.0151421	0.0285968
HAVCR1	Inverse variance weighted	7	0.0055875	0.0105565	0.596603
HAVCR2	Wald ratio	1	0.00493139	0.00928699	0.595419
HBA1_HBB	Wald ratio	1	0.00431783	0.0182959	0.813433
HBB	Wald ratio	1	-0.0588554	0.0478499	0.218697
HBD	Inverse variance weighted	2	0.058154	0.0504711	0.249229
HBEGF	Inverse variance weighted	22	-0.00508509	0.0231394	0.826059
HBQ1	Inverse variance weighted	2	0.0336996	0.0284156	0.235641
HCAR2	Inverse variance weighted	2	-0.0215324	0.0492505	0.661966
HCK	Wald ratio	1	0.178498	0.0800079	0.0256811
HCLS1	Inverse variance weighted	4	0.0462372	0.039617	0.243168
HDAC2	Wald ratio	1	0.0489946	0.025229	0.0521371
HDAC8	Inverse variance weighted	3	0.0913178	0.0269809	0.000712974
HDDC2	Wald ratio	1	0.023623	0.0148386	0.111385
HDGF	Inverse variance weighted	2	-0.0133169	0.00501098	0.00787128
HDGFL3	Wald ratio	1	-0.00871308	0.00672825	0.19532
HDGFRP2	Wald ratio	1	0.124948	0.0560056	0.0256811
HDGFRP3	Wald ratio	1	0.0637149	0.0589953	0.280142
HDHD2	Inverse variance weighted	2	-0.00524547	0.0143631	0.71496
HDHD3	Inverse variance weighted	2	0.0495494	0.0266233	0.0627261
HDLBP	Wald ratio	1	0.0125062	0.0239582	0.60167
HEBP1	Wald ratio	1	-0.00913334	0.00972667	0.347731
HECW1	Wald ratio	1	-0.108424	0.0509273	0.0332543
HEPACAM2	Inverse variance weighted	2	0.0300552	0.0564049	0.594139
HERC4	Inverse variance weighted	2	0.044796	0.0218482	0.0403324
HERPUD2	Wald ratio	1	0.149083	0.0700251	0.0332543
HEXB	Inverse variance weighted	3	0.0146298	0.0188562	0.437828
HEXIM1	Inverse variance weighted	4	0.0418874	0.0374088	0.262833
HEXIM2	Wald ratio	1	-0.0187866	0.0572761	0.742912
HFE2	Inverse variance weighted	4	0.0316296	0.0150927	0.0361092
HGD	Wald ratio	1	-0.00518719	0.031061	0.86737
HGF	Inverse variance weighted	3	0.0278967	0.0380975	0.46402
HGFAC	Wald ratio	1	-0.00672607	0.00605952	0.266999
HGS	Inverse variance weighted	3	0.0673832	0.0552484	0.222601
HHIP	Inverse variance weighted	2	-0.0319658	0.0308492	0.300111
HHLA2	Wald ratio	1	0.142117	0.0686554	0.0384523
HIBADH	Wald ratio	1	0.156185	0.0700069	0.0256811
HIBCH	Wald ratio	1	0.0211238	0.0168317	0.209479
HIF1AN	Wald ratio	1	0.00315131	0.0286483	0.912409
HINT2	Inverse variance weighted	2	0.168787	0.0589282	0.00417954
HIPK3	Wald ratio	1	-0.101729	0.0467073	0.029406
HIST1H1C	Wald ratio	1	-0.0138551	0.0534947	0.795635
HIST1H3A	Wald ratio	1	-0.0182519	0.0921813	0.843045
HIST2H2BE	Inverse variance weighted	3	0.0165802	0.0400711	0.679043
HIST3H2A	Inverse variance weighted	2	0.0174338	0.0505791	0.730332
HIST3H2BB	Inverse variance weighted	3	0.0318346	0.0378709	0.400566
HJV	Wald ratio	1	0.0403159	0.0284115	0.155899
HK2	Wald ratio	1	0.00578336	0.0118028	0.624134
HK3	Wald ratio	1	0.00544317	0.0494834	0.912409
HLA-DPB1	Wald ratio	1	-0.0209154	0.0315466	0.507331
HLA-DRA	Inverse variance weighted	2	-0.149274	0.171156	0.383126
HLA-DRB3	Inverse variance weighted	2	0.00327151	0.0244421	0.893523
HLA-E	Inverse variance weighted	3	-0.0522035	0.0627866	0.405724
HLA-G	Inverse variance weighted	3	0.00496802	0.031581	0.875
HMBS	Wald ratio	1	0.0356201	0.0486613	0.464169
HMCN2	Wald ratio	1	0.0232807	0.0175175	0.183848
HMG20A	Wald ratio	1	0.0598823	0.0308354	0.0521371
HMG20B	Wald ratio	1	0.0538941	0.0277519	0.0521371
HMGB1	Wald ratio	1	0.00484782	0.0098935	0.624134
HMGB2	Wald ratio	1	0.00613374	0.0113378	0.588508
HMGB3	Wald ratio	1	0.00524185	0.00960045	0.585066
HMGCS2	Inverse variance weighted	3	-0.122714	0.107322	0.252862
HMGN1	Inverse variance weighted	2	0.00402653	0.00872288	0.644364
HMHA1	Wald ratio	1	-0.0234291	0.0280252	0.403155
HMOX1	Inverse variance weighted	11	-0.00203242	0.0233784	0.930723
HMOX2	Wald ratio	1	0.01292	0.022353	0.563264
HN1	Inverse variance weighted	2	3.36129e-05	0.0120235	0.997769
HNF4A	Wald ratio	1	-0.00117005	0.0148107	0.937033
HNMT	Inverse variance weighted	4	0.00592366	0.00967593	0.540402
HNRNPA1	Wald ratio	1	0.082914	0.0426952	0.0521371
HNRNPA2B1	Wald ratio	1	0.00484782	0.0098935	0.624134
HNRNPAB	Wald ratio	1	0.00523256	0.0106787	0.624134
HNRNPC	Inverse variance weighted	2	-0.00108662	0.0168062	0.948448
HNRNPD	Wald ratio	1	0.119765	0.0616708	0.0521371
HNRNPDL	Wald ratio	1	0.00516986	0.00955612	0.588508
HNRNPF	Inverse variance weighted	2	0.004507	0.103439	0.965246
HNRNPH1	Wald ratio	1	0.00758178	0.0152245	0.618484
HNRNPK	Wald ratio	1	-0.0038031	0.0864342	0.964904
HNRNPM	Wald ratio	1	0.00549419	0.0112126	0.624134
HNRNPR	Wald ratio	1	-0.00498957	0.0453597	0.912409
HOMER1	Inverse variance weighted	7	0.0120483	0.0190507	0.527105
HOMER2	Inverse variance weighted	5	0.00948652	0.029574	0.748383
HOPX	Inverse variance weighted	2	0.0115247	0.0158502	0.467162
HP	Wald ratio	1	0.00368657	0.00710323	0.603761
HPCAL1	Wald ratio	1	0.00820419	0.0616856	0.894193
HPGD	Wald ratio	1	0.0165835	0.016751	0.322174
HPGDS	Inverse variance weighted	2	0.0232079	0.0117547	0.0483416
HPX	Wald ratio	1	0.00497551	0.00836219	0.551843
HRAS	Wald ratio	1	0.107788	0.0555037	0.0521371
HRG	Wald ratio	1	-0.0035855	0.00540799	0.507331
HRK	Inverse variance weighted	2	0.102869	0.0357266	0.0039851
HRSP12	Wald ratio	1	-0.0446091	0.0586962	0.447255
HS3ST1	Wald ratio	1	0.067819	0.0311382	0.029406
HS3ST3A1	Inverse variance weighted	3	0.0208952	0.0230343	0.364338
HS3ST3B1	Inverse variance weighted	9	-0.0191747	0.0182767	0.294116
HS3ST4	Inverse variance weighted	3	-0.027776	0.0243805	0.25459
HS3ST5	Inverse variance weighted	3	0.0100494	0.0306061	0.74265
HS6ST1	Inverse variance weighted	13	0.00915563	0.026761	0.732256
HS6ST2	Inverse variance weighted	3	0.0721107	0.0589474	0.221215
HS6ST3	Wald ratio	1	0.00667324	0.081381	0.934647
HSBP1	Inverse variance weighted	2	0.00715105	0.01182	0.545182
HSCB	Wald ratio	1	0.0782946	0.0342646	0.0223128
HSD11B1	Inverse variance weighted	10	-0.0426842	0.0305982	0.163018
HSD17B1	Wald ratio	1	0.141066	0.0701124	0.0442199
HSD17B11	Inverse variance weighted	2	0.301526	0.0736378	4.22692e-05
HSD17B14	Inverse variance weighted	2	0.00977476	0.04716	0.835801
HSD17B7	Inverse variance weighted	2	-0.0806569	0.028865	0.00520158
HSD17B8	Wald ratio	1	0.0114326	0.0356157	0.74821
HSDL2	Wald ratio	1	0.0160055	0.00845959	0.058491
HSF1	Inverse variance weighted	2	-0.0416317	0.064686	0.519837
HSP90AA1_HSP90AB1	Wald ratio	1	0.082914	0.0426952	0.0521371
HSP90AB1	Wald ratio	1	0.082914	0.0426952	0.0521371
HSP90B1	Wald ratio	1	0.00828007	0.00531455	0.119233
HSPA13	Inverse variance weighted	3	0.0477178	0.0249187	0.0554999
HSPA1A	Wald ratio	1	-0.0143375	0.0907437	0.874457
HSPA1B	Wald ratio	1	-0.111491	0.0509324	0.0285968
HSPA1L	Inverse variance weighted	2	0.0243546	0.021273	0.252265
HSPA5	Inverse variance weighted	2	-0.0375242	0.0586861	0.522559
HSPA6	Wald ratio	1	-0.00299374	0.0272158	0.912409
HSPA8	Inverse variance weighted	2	-0.0225654	0.082229	0.78376
HSPB1	Inverse variance weighted	5	0.0550716	0.069707	0.429502
HSPB6	Inverse variance weighted	4	-0.0673731	0.0991756	0.496928
HSPBP1	Inverse variance weighted	3	-0.0230358	0.0110274	0.0367112
HSPC159	Inverse variance weighted	2	0.0248977	0.135852	0.854585
HSPG2	Wald ratio	1	-0.0214566	0.0216953	0.322663
HSPH1	Wald ratio	1	0.240453	0.0954558	0.0117689
HTATIP2	Inverse variance weighted	2	0.00969491	0.00441316	0.0280336
HTN3	Inverse variance weighted	8	0.000299972	0.0197884	0.987905
HTR1A	Wald ratio	1	-0.0176348	0.0180684	0.329064
HTR2A	Inverse variance weighted	2	-0.0109277	0.108983	0.92013
HTR6	Wald ratio	1	0.00124739	0.0113399	0.912409
HTR7	Inverse variance weighted	2	-0.0279813	0.0514442	0.5865
HTRA1	Wald ratio	1	-0.0130026	0.0406332	0.748968
[truncated: 2,633 more rows]
